# Supplementary material for: Genome-Wide Analysis of Repeat Diversity across the Family Musaceae
Source: PLoS One. 2014 Jun 16;9(6):e98918. doi: 10.1371/journal.pone.0098918 (PMC4059648; doi:10.1371/journal.pone.0098918)
Supplement: File S1 — DNA alignment of reverse transcriptase sequences derived from the Ty3/gypsy CRM element from cluster CL18. (FAS) [file pone.0098918.s005.fas]

>EGILFUXEH4V02IO8K2
----aaat-aagaatgaggcc---tggagatgagtgga-------aaacaat-attt-aaaactagggaaggcttgtatg
aatggttggttatgtca-tttgggttatctaatgctcctagtac-ttttgtgaga-tttatgaa-tcatatacttaa-gg
c-atgca-tt-gaaac-ttttattgtagtttattttgatgacatatattgtagtttattttg-atgacatattggtg-ta
ca-ac-aaa---agtgaggaagaacatatgaa-tcatctt-aagaaga-tttttttta-ttttg-agg-ca-ac-aaaaa
--c-tttatgct-aatct---gaag-aagtgtgac--
>EGILFUXEH4V02FZAMG
----aaat-aagaatgaggcc---tggagatgagtgga-------aaacaat-attt-aaaactagggaaggcttgtatg
aatggttggttatgtca-tttgggttatctaatgctcctagtac-ttttgtgaga-tttatgaa-tcatatacttaa-gg
c-atgca-tt-gaaac-ttttattgtagtttattttgatgacatatattgtagtttattttg-atgacatattggtg-ta
ca-acaaaa---agtgaggaagaacatatgaa-tcatctt-aagaaga-tttttttta-ttttg-agg-ca-ac-aaaaa
act-ttaatgct-aatct---gaagaaagtgtgac--
>EGILFUXEH4V02GDCAL
----aaat-aagaatgaggcc---tggagatgagtgga-------aaacaat-attt-aaaactagggaaggcttgtatg
aatggttggttatgtca-tttgggttatctaatgctcctagtac-ttttgtgaga-tttatgaa-tcatatacttaa-gg
c-atgca-tt-gaaac-ttttattgtagtttattttgatgacatatattgtagtttattttg-atgacatattggtg-ta
ca-acaaaa---agtgaggaagaacatatgaa-tcatctt-aagaaga-tttttttta-ttttgtagg-ca-ac-aaaaa
act-ttaatgctaaatct---gaagaaagtgtgac--
>EGILFUXEH4V02JOM4M
----aaat-aaaaatcaggcc---tagagatgagtgga-------aaacaac-attt--aaactaaagaaggcttgtgtg
aatggttggttatgtca-tttgggttatctaatgctcctagcac-tttcatgaga-tttatgaa-tcatatacttaa-gg
c-atgca-tt-ggaac-ttctgttgtagttta-------------------------ttttg-atgacatattggta-ta
ca-ac-aaa---agtaagaaagaacatatgaa-tcatatt-aagaaga-tttttctta-ttttg-atg-ta-gc-aaaaa
--c-tttattct-aatat---gaag-aagtgtgac--
>EGILFUXEH4V02I9OV4
aaataaat-aagaatgagacc---------taagtgta-------aaacaat-attt-aaaactagagaaggcttgtatg
aatggttagttatgcca-tttggattatctaatgctcataatac-tttcatgaga-tttataaa-tcatatacttaa-gt
c-atgca-tt-gagat-ttttgttgtggttta-------------------------ttttg-atgatatattagtg-ta
cg-at-aaa---agtaaggaagagcatataaa-tcaccct-aagaaga-cttttttta-tgttg-agg-ca-tc-ataag
--c-tttatgct-aatat---gaag-aagtgtgat--
>EGILFUXEH4V02IA3GT
----aaat-aagaatgaggcc---tggagatgagtgga-------aaacaac-atttaaaaactagagaagacttgtatg
aatggttggttatgcca-tttgggttatctaatactcctagtac-tttcatgaga-tttatgaa-tcatatacttaa-gg
c-atgca-tt-gaaac-ttttgttgtagttta-------------------------ttttg-atgacatattggta-ta
ta-gc-aaa---agtgaggaagaacatatgaa-tcatctt-aagaaga-tttttctta-ttttg-agg-ta-gc-aaaaa
--c-tttatgct-aatct---gaag-aagtgtgac--
>EGILFUXEH4V02F4HS9
----aaat-aagaatgaggcc---tgaagataagtgga-------aaatatc-attt-aatactagagaaggcttgtatg
aatggttggttatgtca-tttgagttatctaatgctcttagtac-ttgcatgaga-tttatgaa-tcatatacttaa-gc
c-atgca-tt-ggagc-ttt--tgatggttta-------------------------ttttg-atgacatattactg-ta
ca-at-aag---aataaggaagagcatatgaa-tcatctt-aagaata-tttttctta-tcttg-aga-ca-gc-aaaag
--c-tttatgct-aatct---gaag-aagtgtga---
>EGILFUXEH4V02J2AB0
----aaat-aagaatgaggcc---tggagatgagtgga-------aaacaac-attt-aaaactagagaagacttgtatg
aatggttggttatgcca-tttgggttatctaatactcctagtac-tttcatgaga-tttatgaa-tcatatacttaa-gg
c-atgca-tt-gaaac-ttttgttgtagttta-------------------------ttttg-atgacatattggta-ta
ta-gc-aaa---agtgaggaagaacatatgaa-tcatctt-aagaaga-tttttctta-ttttg-agg-ta-gc-aaaaa
--c-tttatgct-aatct---gaag-aagtgtgac--
>EGILFUXEH4V02JDWSB
----aaat-aagaatgaggcc---tgaagataagtgga-------aaatatc-attt-aatactagagaaggcttgtatg
aatggttggttatgtca-tttgagttatctaatgctcttagtac-ttgcatgaga-tttatgaa-tcatatacttaa-gc
c-atgca-tt-ggagc-ttt--tgatggttta-------------------------ttttg-atgacatattactg-ta
ca-at-aag---aataaggaagagcatatgaa-tcatctt-aagaata-tttttctta-tcttg-aga-ca-gc-aaaag
--c-tttatgct-aatct---gaag-aagtgtga---
>EGILFUXEH4V02GJM2K
----aaat-aagaatgaggct---tggagatgagtgaa-------aaataac-attt-aaaattagagaagacttgtatg
aattgttgattatgcca-tttgggttatctaatgctcatagtac-tttcatgaga-tttatgaa-tcatatatgtaa-gt
c-atgta-tt-aggac-ttttgttgtgattta-------------------------ttttg-atgacatattggtg-ta
ca-ac-aaa---agtgaggaagaacatataaa-tcatctt-aagaaga-tttttctta-tcttg-agg-ta-gc-aaaaa
--c-tttatgcc-aatct---aaag-atgtataattt
>EGILFUXEH4V02HMK6K
----aaat-aagaatgaagct---tggagatgagtgaa-------aaataat-attt-aaaactagagaaggtttatatg
aatggttggttatgcca-tttggactatctaatactcctagcac-ttttatgaga-tttatgaa-tcacatacttaa-ac
c-gtgca-tt-gggactttttgttatagttta-------------------------ctttg-atgacatattggtg-ta
ca-gc-aag---aatgagtaaaagcatatgaa-tcatatt-aagaata-ttattctta-ttttg-aggtca-ac-aaaag
--c-tttatgct-actat---gaag-aagtgtgaa--
>EGILFUXEH4V02I06CH
----aaat-aagaatgaggcc---tggagactagtgaa-------aaatagt-attt-aaaactagagaaggcttatatc
agtggttggttatgcca-tttgggctatctaatgctcctagtac-tttcataga--tttatgaa-tcatatacttaa-gc
t-gtgca-tt-gggac-ttttgttgtggttta-------------------------ctttg-atgacacgttggtg-ta
ca-ac-aag---agtgaggaagaatatatgaa-tcatctt-aggaaga-tctttcttatttttg-agg-ca-gc-aaaag
--c-attatgct-aatcc---gaag-aagtgtaat--
>EGILFUXEH4V02I0NOI
----aaat-aagaatgaggct---tggagatgagtgaa-------aaataac-attt-aaaattagagaagacttgtatg
aattgttgattatgcca-tttgggttatctaatgctcatagtac-tttcatgaga-tttatgaa-tcatatatgtaa-gt
c-atgta-tt-aggac-ttttgttgtgattta-------------------------ttttg-atgacatattggtg-ta
ca-ac-aaa---agtgaggaagaacatataaa-tcatctt-aagaaga-tttttctta-tcttg-agg-ta-gc-aaaaa
--c-tttatgcc-aatct---aaag-atgtataattt
>EGILFUXEH4V02FUNS2
----aaat-aagaatgagact---tggaaatgagtgga-------aaacaac-tttttaaaactaaagaagacttgtatg
aatggttggttatgtca-tttgagttatctaatgctcctagtgc-tttcatgaga-tttatgaa-tcatatacttaa-ag
c-atgca-tt-gaaac-ttttgttgtggttta-------------------------ttttg-atgacatattagtg-ta
ca-ac-aaa---agtgaggaggaatatatgaa-tcatctt-aagaaga-attttctta-tattg-agg-ca-gc-aaaag
--c-tttatgct-aatct---gaag-aagcgtgac--
>EGILFUXEH4V02FO4PP
----aaat-aagaatgaagct---tggagatgagtggg-------aaacaac-attt-aaaactagagaaggcttgtatg
aatggttggttatgtca-tttgggttatctaatgctcctagtac-tttcatgaga-tttatgaa-tcatatacttaa-ga
c-atgcg-tt-ggaac-ttttgttgtagttta-------------------------ttttg-atgacatattggtg-tg
ca-tc-aaa---agtgaggaagaacatatgaa-tcatctt-aagaagattttttctta-ttttg-agg-ca-gc-aaaaa
--c-tttatact-aatnt---gaag-aagtgtgac--
>EGILFUXEH4V02F6S57
----aaat-aaaaataaggcc---tagagatgagtgga-------aaacagt-attt-aaaactagagaaggcttatatg
aatgattgattatgtca-tatgggttatctaatgctcctagcac-tttcatgaga-tttataaa-tcacatacttaa-at
c-gtgca--t-gggac-ttttgttgtagttta-------------------------ctttg-atgacatattggtg-ta
ca-gc-aag---aatgaggaagagcatatgaa-tcatctt-aagaaga-tctttctta-ttttg-aaa-ca-ac-aaaag
--t-tctatgct-aatat---gaag-aagtgcgaa--
>EGILFUXEH4V02H4TM7
----aaat-aagaatgagact---tagagatgagtgga-------aaataac-attt-aaaactagagaagg--------
------------------cttgagttatctaatgctcatagtac-tttcatgaga-tttatgaa-tcatatgcttaa-gg
c-atgtc-tt-ggata-tttttttgnggttta-------------------------ttttg-atgacatattgatg-ta
ca-at-aaa---agtgaggaagaacatatgaa-tcatctt-aagaaga-tttttctta-tcttg-agg-ca-ac-aaaag
--ctttaatgct-aatct---gaat-aagtgtgac--
>EGILFUXEH4V02I0JKV
----aaat-aaaaataaggcc---tagagatgagtgga-------aaacagt-attt-aaaactagagaaggcttatatg
aatgattgattatgtca-tatgggttatctaatgctcctagcac-tttcatgaga-tttataaa-tcacatacttaa-at
c-gtgca--t-gggac-ttttgttgtagttta-------------------------ctttg-atgacatattggtg-ta
ca-gc-aag---aatgaggaagagcatatgaa-tcatctt-aagaaga-tctttctta-ttttg-aaa-ca-ac-aaaag
--t-tctatgct-aatat---gaag-aagtgcgaa--
>EGILFUXEH4V02GGZGZ
----aaat-aagaatgaggcc---tggagatgagtgaa-------aaatagc-attt-aaaactagagaagacttgtatg
aatggttggttatgcca-tttgggttatctaatgctacttgtac-tttcatgaga-tttatgaa-tcatatacttaa-gg
c-atgca-tt-agaac-ttttgttgtagttta-------------------------ttttg-atgacatattggtg-ta
ca-acaaaa---agtgaggaagaacatatgaa-tcatctt-aagaag---------------------------------
--------------------------aagtatgac--
>EGILFUXEH4V02F4YUL
----aaat-atgaatgaggcc---tggagatgagtgga-------aaacaac-attt-aaaacaagagaaggcttgtatg
aatgattggttatgcca-tttgggttatctaatgctcctagtac-tttcatgaga-tttatgaa-tcatatacttaa-gg
c-atgca-gt-ggaac-ttctgttgtagttta-------------------------ttttg-atgacatattggtg-ta
ca-ac-aaa---agtgaggaagaacacatgaa-tcatctt-aagaaga-tttttcttatttttg-agg-ca-gt-aaaaa
--c-tttatgct-aatct---gaag-aagtgac----
>EGILFUXEH4V02HYM1Y
----aaat-aagaatgaggct---tggagatgagtgga-------aaacaac-attt-aaaactagagaacgcttgtatg
aattgttggttatgcca-tttgggttatctaatgctcttagtac-tttcatgaga-tttatgaa-tcatatacttaa-gg
c-ataca-tt-ggaac-ttttgttgtggttta-------------------------tttta-atgacatattggtg-ta
ca-gc-aaa---agtgaggaagaacatatgaa-tcatcct-aagaaga-tttttctta-tcttg-aga-ca-ac-aaaag
--a-tttatgtt-aatct---gatg-aagtgtgag--
>EGILFUXEH4V02FKIVX
----aaat-aagaatgagact---tagagatgagtgga-------aaataac-attt-aaaactagagaagg--------
------------------cttgagttatctaatgctcatagtac-tttcatgaga-tttatgaa-tcatatgcttaa-gg
c-atgtc-tt-ggatattttttttgtggttta-------------------------ttttg-atgacatattgatg-ta
ca-at-aaa---agtgaggaagaacatatgaa-tcatctt-aagaaga-tttttctta-tcttg-agg-ca-ac-aaaag
--cttt-atgct-aatct---gaat-aagtgtgac--
>MBECF0X5OLU02F5SNU
----aaat-aagaatgaggcc----ggagatgagtgga-------aaacatc-attt-aaaactagagaaggcttatatg
aatggttggttatgcca-tttgggctatctaatgctcctaatac-tttcattaga-tttatgaa-tcatatacttaa-gc
c-atgca-tt-gggac-ttttgttgtggttta-------------------------ttttg-atgacatattagta-ta
ca-ac-aag---agtgaagagtagcatataaa-tcatctc-aaagaga-tttttctta-ttttg-agac-a-gc-aaaaa
--c-tttatgct-aatct---acaa-aagtgtgat--
>MBECF0X5OLU02HCAXY
----aaat-aagaatgaggtt---tggagataagtgga-------aaacaac-attt-aaaactagagaaggattatatg
aatggttggtaatgcca-tttgagctatctaatgctcctagtac-tttcatgaga-tttatgaa-tcatatacttaa-gc
c-atgca-tt-gggac-ttttgttgtggttta-------------------------ttttg-atgatatattagtg-ta
ca-gc-aag---agtgaagaggagcatataag-tcatctc-aaagaga-tttttctta-ttttg-agac-a-ac-aaaaa
--c-tttatgct-aatct---aaag-aagtgtgat--
>MBECF0X5OLU02HIWKO
----aaat-aagaatgaggcc---tggagatgagtg-a-------aaataat-attt-aaaactagagaaggcttatatg
aatagttggttatgcca-tttggactatctaatgctcctagcac-tttcttgaga-tttatgaa-tcacatacttaa-gt
c-atgcattt-aggac-ttttgttgtagttta-------------------------ctttg-acgacatattggtg-ta
ca-gt-aag---agtgaagaggagcatatgta-tcatctt-aaagaga-tctttctta-ctttg-aga-ta-gc-aaaag
--c-ttcatgct-aatat---gaag-aagtgagat--
>MBECF0X5OLU02FZQKG
-----aat-aagaatgaggtc----ggagacgagtgga-------aaacaac-attt-aaaactagagaagggttatatg
aatggttggttatgcca-tttgggttatctaatgctcctagtac-tttcatgaga-ttcatgaa-tcatatacttaa-gc
t-atgca-tt-gagac-ttttgttgtggttta-------------------------ttttg-atgacatattagta-ta
ca-ac-aag---agtgaagaggagcatataaa-tcatctc-aaagaga-tttttctta-ttttg-agat-a-ac-aaaaa
--c-tttatgct-aatct---aaag-aagtgtgat--
>MBECF0X5OLU02GLX84
----aaat-aagaatgaagct---tggagatgagtgaa-------aaataat-attt-aaaactagataaggcttatatg
aatgattggttatacca-tttgggctatctaatgctcttagcac-tttcatgaga-tttatgaa-tcacatacttaa-gc
c-atgta-tt-gagat-ttttattatggttta-------------------------ctttg-atgatatattggta-ta
ca-at-aag---agtgaaaaagagcatatgaa-tcatctt-aagaaattttttatttg-------agg-ca-gc-aaaaa
--c-tttatagctaatag---aaag-aagtgtgat--
>MBECF0X5OLU02I87IK
----aaat-aagaatgaggcc---aggagatgagtgga-------aaacaac-attt-aaaactagagaaggattatttg
aatggttggttatgcca-tttgggctatctaatactcctagtac-tttcatgaga-ttcataaa-tcatatacttaa-gc
c-atgca-tt-agaac-ttttattgtggttta-------------------------ttttg-atgatatattagta-ta
ta-tc-aag---agtgaagaggagcatataaa-tcatctc-aaagagattttttctta-ttttg-agac-a-at-acaaa
--t-tttangct-aatct---aaag-aagtgtgat--
>MBECF0X5OLU02JMNT2
----aaat-aagaatgaggcc---tggagatgagtgaa-------aaataat-attt-aaaactagagaaggcttatatg
aatagttggttatgcca-tttggactatctaatgctcctagcac-tttcttgaga-tttatgaattcacatacttaa-gt
c-atgca-tt-aggac-ttttgttgtagttta-------------------------ctttg-acgacatattggtg-ta
ca-gt-aag---agtgaagaggagcatatgta-tcatctt-aaagaga-tctttctta-ctttg-aga-ta-gc-aaaag
--c-ttcatgct-aatat---gaag-aagtgagat--
>MBECF0X5OLU02IUDNX
----aaat-aagaatgaggtt---tggagataagtgga-------atccagt-atttaaaatcaaaaaaatgtttatatg
aatagttggttatgtca-tttgggctatttaatgctactagtac-tttcatcaga-ttcatgaa-tcatatacttga-gt
c-atgca-tt-ataactttttgttgtgattta-------------------------ttttg-atgacagattagta-ta
ca-gc-aag---agtgaagaggagcataataaatcatctc-aaagata-tttttcaaa-ttttg-aga-ta-ac-aaaaa
--c-tttatgct-aatct---aaag-aagtgtgat--
>MBALFUXEH4V01CRTCJ
----aaat-aagaatgaagcc---cggagatgagtgga-------aaacaac-attt-aaaactagagaaggcttatacg
aatggttagttatgcca-tttgggcaatctaatactcctaacaa-ctgcatgaga-tttatgaa-tcaaatacttaaggc
c-atgca-tt-ggaat-atttgttatagttta-------------------------ttttg-atgacatattggtg-ta
ca-ac-aag---agcaaagaggagcatatgaa-tcatctg-aaagaga-tctttctta-ttttg-aag-ca-gc-aaaag
--c-tttatgct-aatct---aaag-aagtgtgat--
>MBALFUXEH4V01C73LS
---aaagt-aagaatgaagcc---cggagatgagtgga-------aaacaac-attt-aaaactagagaaggcttatacg
aatggttagttatgcca-tttgggcaatctaatactcctaacaa-ctgcatgaga-tttatgaa-tcaaatacttaaggc
c-atgca-tt-ggaat-atttgttatagttta-------------------------ttttg-atgacatattggtg-ta
ca-ac-aag---agcaaagaggagcatatgaa-tcatctg-aaagaga-tctttctta-ttttg-aag-ca-gc-aaaag
--c-tttatgct-aatct---aaag-aagtgtgat--
>MBALFUXEH4V01AJCQY
----aaat-aagaatgaggcc---cggagatgagtaga-------aaacaac-attt-aaaactatataagagttttatg
aatgtttggttatgctg-tttgggctatctaatgctcctagcac-tttcatgaga-tttatgaa-tcacatacttaa-gc
c-atgca-at-ggaat-atttgttatagttta-------------------------ctttg-atgatatattagta-ta
ta-gc-aag---agcgaagaggaacatatgaa-tcaactg-aaagaga-tctttctta-ttttg-aag-ta-gc-aaaag
--c-tttatgct-aatct---aaag-aagtgtgat--
>MBALFUXEH4V01BWVO4
----aaat-aagaatgaggcc---cggagatgagtgga-------aaacatc-attt-aaaactagagaaggattatatg
aatggttggttatgcca-tttgggctatctaatgctccgagcac-cttcatgaga-tttatgaa-tcacatacttaa-gc
c-atgca-tt-ggaat-atttgttgtagttta-------------------------ttttg-atgatatattggtg-ta
ca-gc-aag---agcaaagaggagcatataaa-tcatctg-aaagaga-tctttctta-ttttg-agg-ca-gc-aaaag
--c-tttatgct-aatct---aaag-aagtgtgat--
>MBALFUXEH4V01AXM2G
----aaat-aagaataaggct---tggagatgagtgaa-------aaacaac-attt-aaaactagagaaggcttatatg
aatggttggttatgtca-tttgggctatctaatgctcctagcgc-tttcatgaga-tttatgaa-tcacatacttaa-gt
c-atgcg-tt-ggaat-atttgttgtagttta-------------------------ctttg-acgatatattggtg-ta
cg-gt-aag---agcaaagaggagcatatgaa-tcatcta-aaagaaa-tctttctta-ttttg-agg-ca-gc-aaaag
--c-tttatgca-aatct---aacg-aagtgtgat--
>MBALFUXEH4V01A6JN7
----aaat-aagaatgaggcc---cggagatgagtgga-------aaacagc-attt-aaaactagagaaggcttatatg
aatggttggttatgcca-tttgggctatctaatgctccgagtac-tttcatgaga-tttatgaa-tcacatacttaa-gc
c-atgca-tt-ggaat-atttgttgtagttta-------------------------ttttg-atgatatattggtg-ta
ca-gc-aag---agcaaagaggagcatatgaa-tcatctg-aaagaga-tctttctta-ttttg-agg-ca-gc-aaaag
--c-tttatgct-aatct---aaag-aagtgtgat--
>MBALFUXEH4V01AMO7H
----aaat-aagaatgaggcc---cggagatgagtggatattaccaaacagc-attt-aaaactagagaaggcttatatg
aatggttggttatgcca-tttggactacctaatgctccgagcac-cttcatgaga-tttatgaa-tcacatacttaa-gc
c-atgca-tt-ggaat-atttgttgtggttta-------------------------ttttg-atgatatattggtg-ta
ca-ac-aag---agcaaagaggagcatatgaa-tcatctg-aaagaga-tctttctta-ttttg-agg-ca-gc-aaaag
--c-tttatgct-aatct---aaag-aagtgtgat--
>MBALFUXEH4V01BVJRM
----aaat-aagaatgaggcc---cggagatgagtgga-------aaatagc-attt-aaaactagagaaggcttatatg
aatgattggttatgcca-tttgggctatctaatgctccgagcac-cttcttgaga-tttataaa-tcgcatacttaa-gc
c-atgca-tt-ggaat-atttgttgtagttta-------------------------ttttg-atgatatattggtg-ta
ta-gc-aag---agcaaagaggtgcatatgaa-tcatctg-aaagaga-tctttctta-ttttg-agg-ca-gc-aaaag
--c-tttatgct-aatct---aaag-aagtgtgat--
>MBALFUXEH4V01A7VOY
----aaat-aagattgaggcc---tggagatgagtgga-------aaacatc-attt-aaaactagagaaggcttatatg
aatggttggttatgtca-tttgggctatctaatgctcctagcaa-cttcatgaga-tttatgaa-tcacatgcttaa-gc
c-atgca-tt-ggaat-atttgttgtaggtta-------------------------ttttg-atgatatattggtg-ta
ca-gc-aag---agcaaagaggagcatatgaa-tcatttg-aaagaga-tctttctta-ttttg-agg-ca-gc-aaaag
--c-tttatgca-aatat---aaag-aagtgtgat--
>MBALFUXEH4V01AY05W
---aaaat-tagaatgagact---tggagatgagtaga-------aaataat-attt-agaactagggatggcttgtgta
aatggttggttatgtca-tttgggctacctaatgctcctagcac-tttcagaaag-tttatgaa-tcacatacttaa-gc
c-atgca-ct-aattc-ttttgttgtggttta-------------------------ctttg-atgacatattggta-ta
ta-at-a-----agtggggaggaacatatgaa-ttatctt-aaagaga-tctttctta-ttttgagg--ta-ac-aaaag
--c-tttatgct-aatat----aaagaagtgtgat--
>MBALFUXEH4V01AW9R1
----aaat-aagaacgaggcc---aggagatgaatgga-------aaacaac-attt-aaaactagagaaagcttatatg
aatggttggttatgcca-tttgggctatctaatgctcctagtac-tttcatgaaa-tttatgaa-tcatatacttaa-gc
c-atgca-tt-ggaat-atttgttataattta-------------------------ctttg-atgatttattggtg-ta
ca-gc-atg---agtaaagaggagcatatgaa-tcatctg-aatgaga-tctttctta-ttttg-agg-ca-gc-aaaag
--c-tttatgct-aatct---aaag-aagtgtgct--
>MBALFUXEH4V01EPZEF
----aaat-aagaatgaggct---cggagatgagtgga-------aaacaac-attttaaaattagagaaggcttatatg
aatggttggttatgcca-tttgggctatctaatgctccgagcac-cttcatgaga-tttatgaa-tcatatacttaa-gc
c-atgca-tt-ggaat-atttgttgtagttta-------------------------ttttg-atgatatattggtg-ta
ca-gc-aag---agcaaagaggagcatatgaa-tcatctg-aaagaga-tctttctta-ttttg-agg-ca-ac-aaaag
--c-tttatgct-aatct---aaag-aagtgtgat--
>MBALFUXEH4V01EI94X
----aaat-aagaatgaggcc---cggagatgagtgga-------aaacagc-attt-aaaactagataaagcttatatg
aatggttggttatgcca-tttgggctatctaatgctcctagcac-cttcatgaga-tttatgaa-tcacatacttaa-gc
c-atgca-tt-ggaat-atttgttgtagttta-------------------------ttttg-atgacatattggtg-ta
ca-gc-aag---agcaaagaggagcatatgaa-tcatctg-aaagaga-tctttctta-ttttg-agg-ca-gt-aaaag
--c-tttatgct-aatct---aaag-aagtgtgat--
>MBALFUXEH4V01B14NR
----aaat-aagaatgaggcc---cggagatgagtgga-------aaacagc-attt-aaaactagataaagcttatatg
aatggttggttatgcca-tttgggctatctaatgctcctagcac-cttcatgaga-tttatgaa-tcacatacttaa-gc
c-atgca-tt-ggaat-atttgttgtagttta-------------------------ttttg-atgacatattggtg-ta
ca-gc-aag---agcaaagaggagcatatgaa-tcatctg-aaagaga-tctttcttatttttg-agg-ca-gt-aaaag
--c-tttatgct-aatct---aaag-aagtgtgat--
>MBALFUXEH4V01BW9TG
----aaat-aagaatgaggcc---tggagatgaatgta-------aaacaac-attt-aaaactagagaaggcttatatg
gataattggttatgtca-tttgggttatctaatgctcctagcac-tttcatgaga-tttatgaa-tcacatacttaa-gc
c-atgca-tt-gagac-ttttattgtggttta-------------------------ctttg-acgatatattagtt-ta
ca-ac-aag---agtgaagaggagcatatgaa-tcatctt-aaggaga-tctttttta-ttttg-aga-ca-gc-aaaag
--c-tttatgct-aatgt---gaag-aagtgtgat--
>MBALFUXEH4V01DGK7E
----aaat-ttgaatgagggt---tggagatgagtgaa-------aaacaac-attt-aatactagggatgacttatatg
aatggttggttatacca-tttaggctatctaatgctcctggcat-ttttataaga-tttatgaa-tcatatacttaa-gt
c-atgca-tt-gggtc-ttttgttatggttta-------------------------ctttg-atgacatattgatg-ta
ta-gc-aag---agtaagaaggagcatatgaa-tcatttt-aaagaga-tttttctta-ttttaaga--ta-gc-aaaaa
--a-tttatgct-aatat----aaaagagtgtgat--
>MBALFUXEH4V01AN56A
----aaat-aagaatgaggct---cggagatgagtgga-------aaacaac-attt-aaaactagagaaggcttatatg
aatggttggt-------------------ta-tgctcctaacac-cttcatgaga-tttatgaa-tcatatacttaa-gc
c-atgca-tt-ggaat-atttgttgtagttta-------------------------ttttg-atgacatattggta-ta
ca-ac-aag---agcaaagaggagcatatgaa-tcatctg-aaagaga-tctttctta-ttttg-agg-ca-gt-aaaag
--c-tttatgct-aatct---aaag-aagtgtgat--
>MBALFUXEH4V01C76OL
----aaat-aagaatgaggcc---cggagatgagtgga-------aaacagc-attt-aaaactagagaaggcttatatg
aatggttggttatgcca-tttgggctatctaatgctccgagtac-tttcatgaga-tttatgaa-tcacatacttaa-gc
c-atgca-tt-ggaat-atttgttgtagttta-------------------------ttttg-atgatatattggtg-ta
ca-gc-aag---agcaaagaggagcatatgaa-tcatctg-aaagaga-tctttctta-ttttg-agg-ca-gc-aaaag
--c-tttatgct-aatct---aaag-aagtgtgat--
>MBALFUXEH4V01ETIB8
----aaat-aagaatgaggcc---cggagatgagtgga-------aaacagt-attt-aaaactagagaaggcttatatg
aatggttggttatgcca-tttgggctatctaatgctccgagcac-cttcatgaga-tttatgaa-tcacatacttaa-gc
c-atgca-tt-ggaat-atttgttgtagttta-------------------------ttttg-atgatatattggtg-ta
ca-gc-aag---agcaaagaggagcatatgaa-tcatctg-aaagaga-tctttctta-ttttg-agg-ca-gc-aaaag
--c-tttatgct-aatct---aaag-aagtgtgat--
>MBALFUXEH4V01A45Z9
----aaat-aagaacgaggcc---aggagatgaatgga-------aaacaac-attt-aaaactagagaaagcttatatg
aatggttggttatgcca-tttgggctatctaatgctcctagtac-tttcatgaaa-tttatgaa-tcatatacttaa-gc
c-atgca-tt-ggaat-atttgttataattta-------------------------ctttg-atgatttattggtg-ta
ca-gc-atg---agtaaagaggagcatatgaa-tcatctg-aatgaga-tctttcttatttttg-agg-ca-gc-aaaag
--c-tttatgct-aatct---aaag-aagtgtgct--
>MBALFUXEH4V01B94MA
----aaat-aagaatgaggcc---cggagatgagtgga-------aaacagc-attt-aaaactagagaaggattatatg
aatggttggttatgcca-tttgggctatctaatgctccgagcac-ctttatgaga-tttatgaa-tcacatacttaa-gc
c-atgca-tt-ggaat-atttgttgtagttta--------------------------tttg-atgatatattggtg-ta
ca-gc-aag---agcaaagaggagcatatgaa-tcatctg-aaagaga-tctttctta-ttttg-agg-tc-ag-caaag
--c--ttatgct-aatct---aaag-aagtgtgat--
>MBALFUXEH4V01B5J8G
----aaat-aagaatgaggcc---cggagatgagtgga-------aaacagc-attt-aaaactagagaaggcttatatg
aatggttggttatgcca-tttgggctatctaatgctcttagcac-tttcatgaga-tttatgaa-ttacatacttaa-gc
c-atgta-tt-ggaat-atttgttatagttta-------------------------ctttg-acgatatattggtt-ta
ca-gt-aag---agcaaagaggagcacatgaa-tcatcta-aaagaga-tctttctta-ttttgtagg-ca-ac-aaaaa
--c-tttatgct-aatct---aaag-aagtgtgat--
>MBALFUXEH4V01EBQW2
----aaat-ttgaatgaggct---tggagatgagtgaa-------aaacaac-attt-aatactagggatgacttatatg
aatggttgattatgcca-tttaggctatctaatgctcctagcat-tttcataaga-tttatgaa-tcatatacttaa-gt
c-atgca-tt-gggtc-ttttgttatggttta-------------------------ctttg-atgacatattgatg-ta
ta-gc-aag---agtaaggaggagcatatgaa-tcatttt-aaagaga-tttttctta-ttttaagg--ta-gc-aaaaa
--c-tttatgct-aatat----aaaggagtgtgat--
>MBALFUXEH4V01CAIQ4
----aaat-ttgaatgagggt---tggagatgagtgaa-------aaacaac-attt-aatactagggatgacttatatg
aatggttggttatgcca-tttaggctatctaatgctcctagcat-ttttataaga-tttatgaa-tcatatacttaa-gt
c-atgca-tt-gggtc-ttttgttatggttta-------------------------ctttg-atgacatattgatg-ta
ta-gc-aagagtagtaagaaggagcatatgaa-tcatttt-aaagaga-tttttctta-tttttaagatta-gc-aaaaa
--aatttatgct-aatat---aaaaagagtgtgat--
>MBALFUXEH4V01DIWHV
----aaat-aagaatgaggcc---cgaagatgagtagg-------aaacaat-attt-aaaactagagaaggcttatcta
aatggttggttatgcca-tttggactgtctaatactcctagcac-tttcatgaga-tttatgaa-tcacatacttaa-gt
c-atgca-tt-ggaat-atttattgtagttta-------------------------ctttg-atgatatattggtg-ta
ct-at-aag---agcgaagaggagcatatgaa-tcatctg-aaagaga-tctttctta-ttttg-agg-ta-gt-aaaag
--c-tttatgct-gatat---aaag-aagtgtgat--
>MBALFUXEH4V01AFR8F
----aaat-aagaatgaggct---cggagatgagtgga-------aaacaac-attt-aaaactagagaaggcttatatg
aatggttggt-------------------ta-tgctcctaacac-cttcatgaga-tttatgaa-tcatatacttaa-gc
c-atgca-tt-ggaat-atttgttgtagttta-------------------------ttttg-atgacatattggta-ta
ca-ac-aag---agcaaagaggagcatatgaa-tcatctg-aaagaga-tctttctta-ttttg-agg-ca-gt-aaaag
--c-tttatgct-aatct---aaag-aagtgtgat--
>MBALFUXEH4V01BGY3T
----aaat-aagaatgaggcc---cggagatgagtgga-------aaacagt-attt-aaaactagagaaggcttatatg
aatggttggttatgcca-tttgggctatctaatgctccgagcac-cttcatgaga-tttatgaa-tcacatacttaa-gc
c-atgca-tt-ggaat-atttgttgtagttta-------------------------ttttg-atgatatattggtg-ta
ca-gc-aag---agcaaagaggagcatatgaa-tcatctg-aaagaga-tctttctta-ttttg-agg-ca-gc-aaaag
--c-tttatgct-aatct---aaag-aagtgtgat--
>MBALFUXEH4V01AKWF0
----aaat-aagaatgaggcc---cggagatgagtgga-------aaataac-attt-aaaactagagaaggcttatatg
aatggttggttatgcca-tttggattgtctaatgctcctagcacttttcatgaga-tttatgaa-tcacatacttaa-ga
c-atgta-tt-ggaat-atttgttgtagttta-------------------------ctttg-acaa--tattagtt-ta
ca-ataaga---gtcgaagaggagcacatgaa-tcatttg-aaaaaga-tctttctta-ttttg-agg-ca-gc-aaaag
--c-tttatgct-aatat---aaag-aagtgtgat--
>MBALFUXEH4V01BLSTI
----aaat-aagaatgacgcc---cagagatgagtaga-------aaatagt-attt-aaaactagagaaggcttatatg
aagagttggttatgcca-tttggaccatctaatgctccaagcac-cttcatgaga-tttatgaa-tcacatacataa-gc
c-atgca-tt-agaat-atttgtttttg-tta-------------------------ttttg-atgatatattggtg-ta
ca-gc-aag---agcaaagaggagcatatgaa-tcatcta-aaagaga-tcattctta-ttttg-agg-ca-gc-aaaag
--c-tttatgct-aatat---aaag-aagtgtgat--
>MBALFUXEH4V01BVUON
----aaat-aagaatga-gcc---tggagatgagtgga-------aaacaac-attt-aaaactagagaaggcttatata
aa-----------------------tttatgatgctcctagcac-cttcatgaga-tttatgaa-tcacatacttaa-gc
c-atgca-tt-ggaat-atttgttgtagttta-------------------------ttttg-atgacatattggtg-ta
ca-gc-aag---agcaaagaggagcatatgaa-tcatctg-aaagaga-tctttctta-ttttg-agg-ca-gc-aaaag
--c-tttatgct-aatct---aaag-aagtgtgat--
>MBALFUXEH4V01EUYWW
----aaat-aagaatgaggcc---tagagatgagtaga-------aaacaac-attt-aaaactagagaaggcttatatg
aatggttggttatgcca-tttgggctatctaatgctcctaacaa-cttcgtgaga-tttatgaa-tctcatacttaa-gc
c-atgca-tt-agaat-atttgttgtagttta-------------------------ttttg-atgacatattggtg-ta
ca-gc-aag---agcaaagatgagcatatgaa-tcatctg-aaagaga-tctttctta-tttta-agg-ca-gc-aaaag
--t-tttatgct-aatat---aaag-aagtgtga---
>MBALFUXEH4V01C1P5H
----aaat-aagaatgaggcc---tagagatgagtaga-------aaacaac-attt-aaaactagagaaggcttatatg
aatggttggttatgcca-tttgggctatctaatgctcctaacaa-cttcgtgaga-tttatgaa-tctcatacttaa-gc
c-atgca-tt-agaat-atttgttgtagttta-------------------------ttttg-atgacatattggtg-ta
ca-gc-aag---agcaaagatgagcatatgaa-tcatctg-aaagaga-tctttctta-tttta-agg-ca-gc-aaaag
--t-tttntgct-aatat---aaag-aagtgtga---
>MBALFUXEH4V01BJ1E8
----aaat-aagaatgaggcc---cggagatgagtgga-------aaacagc-attt-aaaattagagaaggcttatatg
aatggttggttatgcca-tttgggctatctaatgctcctagcat-ctttatgaga-tttatgaa-tcacatacttaa-gc
c-atgca-tt-ggaat-atttgttgtagttta-------------------------ttttg-atgatatattggtg-ta
ca-gc-aag---agcaaagaggaggatatgaa-tcatcta-aaagata-tctttctta-ttttg-agg-ta-gc-aaaag
--c-tttattgt-aatct---aaag-aagtgtgat--
>MBALFUXEH4V01CRJEU
----aaat-aagaatga-gcc---tggagatgagtgga-------aaacaac-attt-aaaactagagaaggcttatata
aa-----------------------tttatgatgctcctagcac-cttcatgaga-tttatgaa-tcacatacttaa-gc
c-atgca-tt-ggaat-atttgttgtagttta-------------------------ttttg-atgatatattggtg-ta
ca-gc-aag---agcaaagaggagcatatgaa-tcatctg-aaagaga-tctttctta-ttttg-agg-ta-ac--aaag
--c-tttatgct-aatct---aaag-aagtgtgat--
>MBALFUXEH4V01CL1RY
----aaat-aagaatgaggcc---tggagatgaatgta-------aaacaac-attt-aaaactagagaaggcttatatg
gataattggttatgtca-tttgggttatctaatgctcctagcac-tttcatgaga-tttatgaa-tcacatacttaa-gc
c-atgca-tt-gagac-ttttattgtggttta-------------------------ctttg-acgatatattagtt-ta
ca-ac-aag---agtgaagaggagcatatgaa-tcatctt-aaggaga-tctttttta--tttg-aga-ca-gc-aaaag
--c-tttatgct-aatgt---gaag-aagtgtgat--
>MBALFUXEH4V01A89L6
----aaat-ttgaatgagggt---tggagatgagtgaa-------aaacaactattt-aatactagggatgacttatatg
aatggttggttataccattttaggctatctaatgctcctggcat-ttttataaga-tttatgaa-tcatatacttaa-gt
c-atgca-tt-gggtc-ttttgttatggttta-------------------------ctttg-atgacatattgatg-ta
ta-gc-aag---agtaagaaggagcatatgaa-tcatttt-aaagaga-tttttctta-ttttaaga--ta-gc-aaaaa
--a-tttatgct-aatat----aaaagagtgtgat--
>MBALFUXEH4V01CIVB9
----aaat-ttgaatgaggct---tggagatgagtgaa-------aaacaac-attt-aatactagggatgacttatatg
aatggttggttatgcca-tttaggctatctaatgctcttagcatttttcataaga-tttatgaa-tcatatacttaa-gt
c-atgca-tt-gggtc-ttttgttatggttta-------------------------ctttg-atgacatattgatg-ta
ta-gc-aag---agtaaggaggagcatatgaa-tcatttt-aaagaga-tttttc-ta-ttttaagg--ta-gc-aaaaa
--c-tttatgct-aatat----aaaggagtgtgat--
>MBALFUXEH4V01DI7RH
----aaat-aagaatgaggcc---cagagatgagtgga-------aaacaac-attt-aaaactagagaaggcttatatg
aatggttggttatgcca-tttgagctatctaatgctccgagcac-cttcatgaga-tttatgaa-taacatacttaa-gc
c-atgta-tt-ggaat-atttgttgtagttta-------------------------ttttg-atgatatattggta-ta
ca-gc-aag---agcaaagaggagcatatgaa-tcatctg-aaagaga-tctttctta-ttttg-agg-ca-gc-aaaag
--c-tttatgct-aatct---aaag-aagtgtgat--
>MBALFUXEH4V01AI23T
-----aat-aagaattaggcc---cggaaatgagtgaa-------aaacaac-attt--aaactagagaaggcttatatg
aatggttggttatgcca-tttggg-tatctaatgctccgagcac-cttcatgaga-tttatgaa-tcacatacttaa-gc
c-atgca-tt-ggaat-atttgttgtagttta-------------------------ttttg-atgatatattggtg-ta
ca-ac-aag---agcaaagaggagcatatgaa-tcatctg-aaagaga-tctttctta-ttttg-agg-ca-gc-aaaag
--c-tttatgct-aatct---aaag-aagtgtgat--
>MBALFUXEH4V01CEUPB
----aaat-ttgaatgaggct---tggagatgagtgaa-------aaacaac-attt-aatactagggatgacttatatg
aatggttggttatgcca-tttaggctatctaatgctcttagcat-tttcataaga-tttatgaa-tcatatacttaa-gt
c-atgca-tt-gggtc-ttttgttatggttta-------------------------ctttg-atgacatattgatg-ta
ta-gc-aag---agtaaggaggagcatatgaa-tcatttt-aaagaga-tttttctta-ttttaagg--ta-gc-aaaaa
--c-tttatgct-aatat----aaaggagtgtgat--
>MBALFUXEH4V01EZC00
----aaat-aagaatgaggct---tggagatgagtgaa-------aaacagt-attt-aaaactagagaaggcttatatg
aatggttggttatgtca-tttgggctatctaatgctcctagcac-tttcatgaga-tttatgaa-tcatataattaa-gc
c-atgca-tt-gggac-ttttgttgtgattta-------------------------ctttg-atgatatattggag-ta
ca-tt-aag---agtatagaggaccatgtaaa-ttatcttataagaagatctttttta-ttttg-aga-ca-gt-aaaaa
--t-tttatact-aatat---aaag-aagtgtgac--
>MTEXFTLABJB01CBLIF
----aaat-aagaatgaagcc---aggagatgagtgga-------aaacaac-attt-aaaactagagaagggttatttg
aatggttggttatacca-tttgggctatctaatgctcctagtac-tttcatgaga-tttatgaa-ttatatacttaa-gt
c-ataca-tt-gggac-ttttgttgtggttta-------------------------ttttg-atgatatattagta-ta
ca-gc-aac---agtgaagaggagcatataaa-tcatctcaaaagaga-tttttctta-ttttg-aga-ca-acaaaaaa
--c-tttatgct-aaatctaaaaga-aagtgtgat--
>MTEXFTLABJB01DBLVN
----aaat-aagaatgaggcc---tggagatgagtgga-------aaacaac-attt-aaaactagagaaggattatatg
aatggttagttatgcca-tttgggctatctaatgctcatagtac-ttttgtgaga-tttatgaa-tcatatacttaa-gc
c-atgca-tt-gggac-ttttgttgtgg-tta-------------------------ttttg-atgacatattagtg-ta
ca-gt-aag---agtgaagaggagcatataaa-tcatctc-aaagaga-tttttcttg-ttttg-agac-a-ac-aaaaa
--c-tttatgct-aatct---aaag-aagtgtgat--
>MTEXFTLABJB01CXQEE
----aaat-aagaatgaggct---tggagatgagtgga-------aaacaat-attt-aaaactagagaaggactatatg
aatggttggttatgcca-tttgggctatctaatgctcctagtac-tttcatgaga-tttatgaa-tcatatacttaa-gc
c-atgca-tt-gggac-ttttgttatggttta-------------------------ttttg-attacatattagtg-ta
ca-gc-aag---agtgaaaaggagcatataaa-tcatctc-aaagaga-tttttttta-ttctg-agac-a-ac-aaaaa
--c-tttatgct-catct---aaag-aagtgtgat--
>MTEXFTLABJB01C5Z5H
----aaaa-aagaatgaggcc---aggagatgagtgga-------aaatagc-attt-aaaactagagaagggttatatg
aatggttggttatgcca-tttgggttatctaatgcttctagtac-tttcatgaga-ttcatgaa-tcatatacttaa-ac
c-atgca-tt-gggac-ttttgttgtggttta-------------------------ttttg-atgacatattagta-ta
ca-gc-aag---agtgaagaggagcatataaa-tcatctc-aaaaaga-tttttctta-ttttg-agac-a-ac-aaaaa
--c-tttatgct-aattt---aaag-aaatgtgat--
>MTEXFTLABJB01D0J0P
----aaat-aagaatgagact---tggagatgagtgga-------aaacaac-attt-aaaactagagaaggtttatatg
aataattggttatgcca-tttggactatttaatactcctagtac-tttcatgaga-ttcatgaa-tcatatacttaa-gc
c-atgca-tt-gggac-ttttgttgtggttta-------------------------tttta-atgacatattagta-ta
ca-ag-aag---agtgaagaggagcatataat-tcatctc-aaaaaga-tctttctta-ttttg-agac-a-gt------
-------------------------------------
>MTEXFTLABJB01B8XPK
----aaat-tagaatgagacc---tagagatgagtgaa-------aaatagc-attt-aaaactagggatgacttatatg
aatggttggttatatca-ttttggctatctaatgctcctagcac-tttcatgaga-tttatgaa-tcatatacttaa-gc
taatgca-tt-gggtc-ttctgttatggttta-------------------------cttta-atgatatattagta-tg
ca-gc-aag---agtgaggag----atatgaa-tcatctt-aaagaga-tctttctta-ttttaaaaa-ta-gt-aaaag
--c-tttatgct-aatct----aaagaagtataac--
>MTEXFTLABJB01BM4ZY
----aaat-aagaatgaggtc---aggtgatgagtgga-------aaataac-attt-aaaactagagaagggttatatg
aatagttggttatgcta-tttgggctatctaatgcttctagtac-tttcatgaga-tttatgaa-tcatatacttaa-gc
c-atgca-tt-gggac-ttttgttgtggttta-------------------------ttttg-atgacatattagta-tg
ca-ac-aag---aataaagaggagcatataaa-tcatttc-aaagaga-tttttctta-ttttg-tgat-a-gt-aaaaa
--c-tttatgct-aatct---aaag-aagtgtgat--
>MTEXFTLABJB01EE5F3
----aaat-aagaataaagct---aggagatgagtgga-------aaacaac-attt-aaaactagagaagggttatttg
aatgattggttatgtca-tttgggctatctaatgctcctagtac-ttttatgaga-tttatgaa-tcatattcttaa-gc
c-atgca-tt-gggac-ttttgttttgatgtat------------------------ttttg-atgatatattagta-ta
ca-gt-aag---agtgaaaaggagcatataaa-tcatctc-aaagaga-tttttctta-ttttg-agac-a-ac-aaaaa
--c-tttatgct-aatct---aaag-aagtgtgat--
>MTEXFTLABJB01CBAR6
----aaat-aagaatgaggcc---tggaggtaagtgaa-------aaataac-attt-aaaactagaaaaggcttatatg
aatggttagttatacca-tttgggttatctaatgctcttagtac-tttcatgaga-ttcatgaa-tcatatactcaa-gc
c-atgta-tt-gggac-ttttgttgtggttta-------------------------ctttg-atgacatatgagta-ta
ct-gg-aag---agagaagaagagcatataaa-tcatctt-aaagaga-tctttctta-ttttg-agat-a-gt-aaaaa
--c-tttatgct-aatct---aaag-aagtgtgat--
>MTEXFTLABJB01CTX06
----aaat-aagaatgaggct---tggagattagtgga-------aaacaac-attt-aaaactagagaaagcttatatg
aatagttgtttatgcca-tttgagctatctaatgctcttagcactttttatgaga-tttatgaa-tcatatatttaa-gc
c-atgca-tt-gagac-ttttgttgtggttta-------------------------ctttg-atgacatattggta-ta
ta-gcaaga---gtgaaaaaagagcatatgaa-tcatctt-aaagaga-tctttctta-ttttg-agg-ta-gc-aaaag
--c-ttt-tgct-aatct---aaag-aagtgtgaa--
>MTEXFTLABJB01ESST6
----aaat-aagaatgaggcc---tggagatgagtgaa-------aaataat-attt--aaaccaaataatgtttatatg
aattattggttatgcca-tttaggctatctaatgctcctactac-tttcatgaga-ttcacgaa-tcatatacttaa-gc
c-atgta-tt-ggggc-ttttgttatggtttat------------------------ttttg-atgacatattagta-ta
ca-ac-aag---agtgaagaggagcatataat-tcatctc-aaagaga-tctttctta-ttttg-aga-ca-at-aaaaa
--c-tttatact-aatct---aaag-aagtgtgat--
>MTEXFTLABJB01EC7BJ
----aaat-aagaatgaggtt---gggagataagtaga-------aaataac-attt-aaaactagagaagggttatatg
aatggttagttatacca-tttgagctatctaatgctcctagtac-tttcatgaga-ttcatgaa-tcatatacttaa-gc
c-atgca-tt-gggac-ttttattgtggttta-------------------------ttttg-atgacatattagta-ta
ca-gc-aag---agtgaagaggagcatataaa-tcatctc-aaagaga-tttttctta-ttctg-agat-a-gt-aaaaa
--c-tttatgct-aatct---aaag-aagtgtgat--
>MTEXFTLABJB01BXYAW
----aaat-aagaatgaggct---aggagatgagtgga-------aaacaac-attt-aaaactagagaaaagttatttg
aatggttggttatgcca-tttgggttatctaatgctcctagtac-tttcataata-ttcataaa-tcatatacttaa-gc
c-atgca-tt-gggac-ttttgttgtggttta-------------------------ttttg-ataatatattagta-ta
ca-ac-aag---agtgaagaggagcatataaa-tcatccg-aaagaga-tttttctta-tt-tg-agat-a-ac-aaaaa
--c-tttatgct-aatct---aaaa-aagtgtgat--
>MTEXFTLABJB01CI6Z3
----aaat-tagaatgaggcc---ttgagatgagtaga-------aaacaac-attc-aaaactaagaatgacttatatg
aatagttggttatataa-tttgag------aatgctactagcat-ttttatgaga-tttataaa-tcacgtacttaa-gt
c-atcta-ta-ggggg-ttttattgtggttta--------------------------tttg-atgacttattagta-ta
ta-ac-aaa---agtgagga-gagcatatgaa-tcatctt-aaagaa--ttattttta-ttttg-aga-ta-gc-aatag
--c-tttatgct-aatat---aaag-aaatgtaa---
>MTEXFTLABJB01EH95I
----aaat-aagaatgaggcc---aggagatgattgga-------aaacaac-acttaaaaactaaagaagggttatttg
aatggttggttatgcca-tttgggctatctaatgcttctagtac-tttcattaga-ttcataaa-ttatatacttaa-gc
c-attta-tt-aggac-ttttgttgtggctta-------------------------ttttg-atgatatattagta-ta
ca-ac-aag---agtaaagaggagcatataaa-tcatctc-aaagaga-tttttccta-ttttg-agac-a-ac-aaaaa
--c-tttatgct-aatcc---aaag-aagtgtaat--
>MTEXFTLABJB01EG1J7
----aaat-aagaatgaggcc---tggagatgagtgga-------aaacaac-attt-aaaactagagaaggattatatg
aatggttggttatgcca-tttgggctatctaatgctcctagtactttttatgaga-tttatgaa-tcatatatttaa-gc
c-atgca-tt-gagac-ttttgttgtagtttat------------------------ttttg-atgacatattagtg-ta
ca-gc-aag---agtgaagaggagcatataaa-tcatctc-aaagaga-tttttctta-ttctg-agac-a-ac-aaaaa
--c-tttatgct-aattt---aaag-aagtgtgat--
>MTEXFTLABJB01AST0M
----aaat-aagaatgaggct---gggagatgagtgta-------aaacaac-attt-aaaactagagaagggttatatg
aatggttggttatgcca-tttgggctatcgaatgctcctagtattttttatgaga-ttcatgaa-tcatatacttaa-gc
t-attca-tt-gggac-ttttgttgtggttta-------------------------ttttg-atgatatattagta-ta
ta-gc-aag---agcgaagaggagtatataaa-tcatctc-aaagaga-tttttttta-tt-ta-agac-a-gc-aaaaa
--c-tttatact-aatct---aaaa-aagtgtgat--
>MTEXFTLABJB01DSAHL
----aaat-aagaatgaggct---tggagatgagtaga-------aaacagc-atttaaaaactagagaaggattatatg
aatggttggttatgcca-tttgggctatctaatgctcttagtac-tttcatgaga-tttatgaa-tcatatacttaa-gc
c-atgca-tt-gggac-ttttgttgtggttta-------------------------ttttg-atgacatattagtg-ta
ca-gt-aag---agtgaaaaagagcatataaa-tcatctc-aaataga-ttttttcta-tttta-agacta-ac-aaaaa
--c-tttatgct-aatct---aaag-aagtgtgat--
>MTEXFTLABJB01BOHN0
----aaat-aagaatgaggtc---tgaagatgagggaa-------aaacagt-attt-aaaattagagaaggcttatatg
aatagttgataatgtca-tttgggctatataatgctcttagtac-tttcatgaga-tttatgaa-tcatataattaa-gc
t-ataaa-tt-gagac-ttttgttgtggttta-------------------------ctttg-atgatatatcggtg-cc
ga-gc-aaa---agtgaagatgagcatatgaa-ttatctt-aaagaga-catttctta-tttta-agg-ta-gc-aaaag
--t-tttatgct-aattt---aaag-aagtatgat--
>MTEXFTLABJB01BIMIX
----aaat-aagaatgaggct---tggagatgagtgga-------aaacaac-attt-aaaactagagaaggattatatg
aatggttggttatgcca-tttgggctatctaatgctcctagtac-tttcatgaga-tttatgaa-tcatatacttaa-gc
c-atgca-tt-gggactttttgttgtggttta-------------------------ttttg-atgatatattagtg-ta
ca-ac-aag---agtgaagaggagcatataag-tcatctc-aaagnga-tttttc-ta-tttta-aaac-a-ac-aaaaa
--c-tttatgct-aatct---aaag-aagtgtgat--
>MORNFTLABJB02ISVEO
----aaat-aagaatgaggcc---cggagatgagtgga-------aaacagc-attt-aaaactagagaaggtttatatg
aatggttggttatgcta-tttgggctatctaatgctcctagcac-cttcatgaga-tttatgaa-tcacatacttaa-gc
t-atgcc-tt-ggaat-atttgttgtagttta-------------------------ttttg-acgatatattggta-ta
ca-gc-aag---agtgaagaggagcatatgaa-tcatctg-aaagaga-tctttctta--tttg-agg-ca-tc-aaaag
--c-tttatgct-aatct---aaag-aagtgtgat--
>MORNFTLABJB02GD4DR
----aaat-aagaatgaggcc---cggagatgagtgga-------aaacagc-gttt-aaaactagtgaaggcttatatg
aatggttggttatgtca-tttggactatctattgatcctagcac-attcatgaga-tttatgaa-tcacatacttaa-gc
c-atgca-tt-ggaat-atttgttgtagttta-------------------------ttttg-acgatatattggtg-ta
ca-gc-aag---agtgaagaggagcatatgaa-tcatctg-aaagaga-tctttctta-tttta-agg-ca-gc-agaag
--c-tttatgct-aatct---aaagaaagtgtgat--
>MORNFTLABJB02FNLWP
----aaat-aagaatgaggcc---cggagatgagtgga-------aaacagc-gttt-aaaactagagaaggcttatatg
aatggttggttatgcca-tttggactatctaatgctcctagcac-attcatgaga-tttatgaa-tcacatacttaa-gc
c-atgca-tt-ggaat-atttgttgtag-tta-------------------------ttttg-acgatatattggtg-ta
ca-gc-aag---agtgaagaggagcatatgaa-tcatcta-aaagaga-tctttctta-ttttaaagg-ca-gt-agaag
--c-tttatgct-aatct---aaag-aagtgtgat--
>MORNFTLABJB02GJ5MF
----aaat-aagaatgaggcc---tggatatgagtgga-------aaataac-gttt-aaaactaaagaaggcttatatg
aatggttggttatgcca-tttgggctatctaatgctcctagcac-cttcatgaga-tttatgaa-tcacatacttaa-gc
c-ataca-tt-agaat-atttgttgtagttta-------------------------ttttg-atgatatattggtg-ta
ca-gc-aaa---agcgaagaggagcatatgaa-tcatctg-aaagaga-tctttcata-tttta-agg-ca-gc-aaaag
--c-tttatgct-aatct---aaag-aagtgtgat--
>MORNFTLABJB02HNL6M
----aaat-aagaatgaggcc---cggagatgagtgga-------aaacagc-gttt-aaaactagagaaggcttatatg
aatggttggttatgcca-tttggactatctaatgctcctagcac-attcatgaga-tttatgaa-tcacatacttaa-gc
c-atgca-tt-gtaat-atttgttgtagttta-------------------------ttttg-acgatatattggtg-ta
ca-gc-aag---agtgaagaggagcatatgaa-tcatctg-aaagaga-tctttctta-tttta-agg-ca-gc-agaag
--c-tttatgct-aatct---aaag-aagtgtgat--
>MORNFTLABJB02HCMNN
----aaat-aagaatgaggcc---cggagatgagtgga-------aaacagc-gttt-aaaactagagaaggcttatatg
aatggttggttatgcca-tttggactatctaatgctcatagcac-attcatgaga-tttatgaa-tcacatacttaa-gc
c-atgca-tt-ggaat-atttgttgtagttta-------------------------ttttg-acgatatattggtt-ta
ca-gc-aag---agtgaagaggagcatatgaa-tcatctg-aaagaga-tctttctta-tttta-agg-ca-gc-agaag
--c-tttatgct-aatct---aaag-aagtgtgat--
>MORNFTLABJB02G0VLT
---aaaat-----acgagattcaacagagatgagtaat-------aaataat-attt-aaaactatggatgacttgtatg
aatgattagttatgtca-tttgggctatctaatgctcctagcac-tttcatgaag-tttatgaa-tcatatacctaa-gc
t-ataca-tt-ggttc-ttttgttgtggttta-------------------------ctttg-atgacatattagtg-ta
ca-at-aag---agtaaggaggagcatatgaa-ttatctt-aaagata-tctttctta-ttttaaga--ta-gc-aaaag
--c-ttcatgct-aatat----aaagaaatataat--
>MORNFTLABJB02JHIGX
----aaat-aagaatgaggcc---cggagatgagtgga-------aaacagc-gttt-aaaactagtgaaggcttatatg
aatggttggttatgtca-tttggactatctattgatcctagcac-attcatgaga-tttatgaa-tcacatacttaa-gc
c-atgca-tt-ggaat-atttgttgtagttta-------------------------ttttg-acgatatattggtg-ta
ca-gc-aag---agtgaagaggagcatatgaa-tcatctg-aaagaga-tctttctta-tttta-agg-ca-gc-agaag
--c-tttatgct-aatct---aaag-aagtgtgat--
>MORNFTLABJB02GF8RJ
----aaat-aagaatgaggcc---cggagatgagtgga-------aaatagc-attt-aaaactagagaaggcttatatg
aatggttggttatgcta-tttggactatctaatgctcctagcac-attcatgaga-tttatgaa-tcacatacttaa-gc
c-atgca-tt-agaat-atttgttgtagttta-------------------------ttttg-acgatatattggtg-ta
ca-gc-aag---agtgaagaggagcatatgag-tcatctg-aaagaga-tctttctta-ttttg-agg-ca-gc-aaaaa
--c-tttatgct-aatct---aaag-aaatatgat--
>MORNFTLABJB02IGCEF
----aaat-aagaatgaggag---taaagatgagtgga-------aaacagt-attt-aaaactagagaaggcttatatg
aatgattggttatgtca-ctcgggttattgaatgctcctagtac-tttcatgaga-tttatgaa-tcatatacttaa-gc
t-atgca-tt-gagac-ttttattgtggttta-------------------------cttta-acgatatattggtt-ta
ta-gt-aag---agtgaagaggagcatataaa-tcatctt-aaggagatctattttta-ttttg-aga-ta-gc-aaaag
--c-tttatgct-aatct---aaag-aagtatgat--
>MORNFTLABJB02FPX99
----aaat-aagaatgaggcc---cggagatgagtgg--------aaacagc-gttt-aaaactagagaaggcttatatg
aatggttggttatgcca-tttggactatctaatgctcctagcac-attcatgaga-tttatgaa-tcacatacttaa-gc
c-atgca-tt-gcaat-atttgttgtagttta-------------------------ttttg-acgatatattggtg-ta
ca-ac-aag---agtgaagaggagcatatgaa-tcatctg-aaagaga-tctttctta-tttta-agg-ca-gc-agaag
--c-tttatgct-aatct---aaag-aagtatgat--
>MORNFTLABJB02FMIKY
----aaat-aagaatgaggcc---cggagatgagtgga-------aaacagc-gtttaaaaactagagaaggcttatatg
aatggttggttatgcca-tttggactatctaatgctcctagcac-attcatgaga-tttatgaa-tcacatacttaa-gc
c-atgca-tt-ggaat-atttgttgtagttta-------------------------ttttg-acgatatattggtg-ta
ca-gc-aag---agtgaagaggagcatatgaa-tcatctg-aaagagatcttttcttattttta-aaggca-gc-agaag
--ctttaatgct-aatct---aaag--aatgtgat--
>MORNFTLABJB02F9KB8
----aaat-aagaatgagaca---tgaagatgagtgga-------aaataac-attt-aaaactaaagaagacttatatg
aatggttggttatacca-tttggactatctaatggtcctagtac-tttcatgaga-tttatgaa-tcacatacttaa-gc
t-atgta-tt-ggaat-atttattgtagttta-------------------------ctttg-atgatatattggta-ta
ta-gc-aag---agtgaagaagagcatatgac-tcatctt-aaagaga-tcttttcta-ttttg-aga-ct-at-aaaag
--c-tttatgtt-aatat---gaag-aagtatgat--
>MORNFTLABJB02GLVJY
----aaat-aagaatgaggag---taaagatgagtgga-------aaacagt-attt-aaaactagagaaggcttatatg
aatgattggttatgtca-ctcgggttattgaatgctcctagtac-tttcatgaga-tttatgaa-tcatatacttaa-gc
t-atgca-tt-gagac-ttttattgtggttta-------------------------cttta-acgatatattggtt-ta
ta-gt-aag---agtgaagaggagcatataaa-tcatctt-aaggaga-tcattttta-ttttg-aga-ta-gc-aaaag
--c-tttatgct-aatct---aaag-aagtatga---
>MORNFTLABJB02IU0U3
----aaat-aagaatgaggcc---cggagattagtgga-------aaacagc-gttt-aaaactagagaaggcttatatg
aatggttggttatgcca-tttggactatctaatgctcctagtac-attcatgaga-tttatgaa-tcacatacttaa-gc
c-atgca-at-ggaat-atttgttgtagttta-------------------------ttttg-aagatatattggtg-ta
ca-gc-aag---agcgaagaggagcatatgaa-tcatctg-aaagaga-tctttctta-tttta-aggcta-gctagaag
--c-tttatgct-aatct---aaag-aagtgtgat--
>MORNFTLABJB02HTFGE
----aaat-aagaatgaggcc---cggagatgagtgga-------aaatagc-attt-aaaactagagaaggcttatatg
aatggttggttatgcta-tttggactatctaatgctcctagcac-attcatgaga-tttatgaa-tcacatacttaa-gc
c-atgca-tt-agaat-atttgttgtagttta-------------------------ttttg-acgatatattggtg-ta
ca-gc-aag---agtgaagaggagcatatgag-tcatctg-aaagaga-tctttctta-ttttg-agg-ca-gc-aaaaa
--c-tttatgct-aatct---aaag-aaatatgat--
>MORNFTLABJB02JR4PJ
----aaat-aagaatgaggcc---tagagatgagtgga-------aaacagc-actt-aaaactagagaaggattatatg
aattgttggttatgtca-tttgggctatctaatcctcctaacac-tttcatga-a-tttatgaa-tcacatacttaa-gc
c-ataca-tt-ggaat-atttgttgtagttta-------------------------ctttg-atgatatattggta-ta
ca-gt-aag---actga----gagcatatgac-tcatctt-aaagaga-tctttttta-ttttg-aga-ta-gc-aaaag
--c-tttatgct-aatat---aaag-aagtgtgat--
>MORNFTLABJB02G96HK
----aaat-aagaatgaggcc---tggagatgagtgaa-------aaacaac-attt-aaaactagagaaggcttatatg
aatggttggttatgtca-tttaaactatctaatgctcctagcac-tttcatgaga-ttcatgaa-tcacatacttaa-ac
t-atgta-tt-ggaac-ttttgttgtggttta-------------------------ctttg-atgatatattggtg-ta
ca-cc-aag---accgaagaggagcatatgat-tcatcttaaaaaaga-tatttttta-ttttg-aga-ta-gc-aaaag
--c-tttatgct-aatat---gaaa-aagtatgat--
>MORNFTLABJB02ITACO
----aaat-aagaatgaggcc---cggagatgagtgga-------aaacaac-gttt-aaaactagagaaggcttatatg
aatggttggttatgcca-tttggactatctaatgctcctagcac-atttatgaga-tttatgaa-tcacatacttaa-gt
c-atgca-tt-gggat-atttgttgtagttta-------------------------ttttgtacgatatattggtg-ta
ca-gc-aag---agtgaagaggagcatatgaa-tcatctgaaaagagatcttttcttattttta-agg-ca-gc-agaag
--c-tttatgct-aatct---aaag-aagtgtgat--
>MORNFTLABJB02G0RFC
----aaat-aaaaataaggca---tgaagatgagtgga-------aaacaat-attt-aaaactagagaaggcttatatg
aatggttggttatgcca-tttgggctatctaatgctcctagcac-tttcatgaga-tttctgaa-tcacatacttaa-gt
a-atgca-tt-agaat-atttgttgtagttta-------------------------ctttg-acaatatattggtg-ta
ca-at-aag---agcgaagaggagcatataaa-tcatctg-aaagaaa-tctttctta-ttttg-agg-ta-gc-aaaag
--c-tttatgct-aatat---aaag-aagtatgat--
>MORNFTLABJB02IRR0G
----aaat-aagaatgaggcc---cggagatgagtgga-------aaacatc-attt-aaaactagagaaggtttatatg
aatggttggttatgcca-tttgggctatctaatactcctagcac-cttcatgaga-tttatgaa-tcacatacttaa-gc
c-atgca-tt-ggaat-atttgttgtagttta-------------------------ttttg-acgatatattggtg-ta
ca-gc-aag---agcgaagaggagcatatgaa-tcatctg-aaagaga-tctttctta-tttta-agg-ca-gc-agaag
--c-tttatgct-aactt---aaag-aagtgtgat--
>MORNFTLABJB02G4IPY
----aaat-aagaatgaggcc---cggagatgagtgga-------aaacagt-attt-aaaactagagaaggcttatacg
actggttggttatacca-tttgggctatctaatgctcctagcac-tttcatgata-tttatgaa-tcacatacttaa-gc
c-atgca-tt-ggaat-atttgttgtagttta-------------------------ctttg-atgacatattggta-ta
ta-gc-aag---actgaagaagaccatatgac-tcatctt-aaaaaga-tctttttta-ttttg-aga-ca-gc-aaaag
--c-tttatgtt-aatct---gaag-aagtgtga---
>MORNFTLABJB02FV7WJ
------------------aac---cggagatga-tgga-------aaacaat-attt-aaaactagagaaggtttatatg
aatggttggttatgcca-tttgggctatctaatgctcctagcac-cttcatgagattttatgaa-tcacatacttaa-gt
c-atgca-tt-ggaat-atttgttgtagttta-------------------------ttttg-acgatatattggtg-ta
ca-gt-aag---agcgaagaggagcatatgaa-tcatctg-aaagaga-tctttctta-ctttg-agg-ca-tc-aaaaa
--c-tttatgct-aatct---aaag-aagtgtgat--
>MORNFTLABJB02I1ECI
----aaat-aagaatgaggcc---cgaagatgagtgga-------aaacagc-atttaaaaactagagaaggtttatatg
aatggttggttatgcca-tttgggctatctaatgctcctagcac-cttcatgaga-tttatgaa-tcacatacttaa-ac
c-atgca-tt-gaaat-atttgttgtagttta-------------------------ttttg-atgatatattggta-ta
ca-gc-aaa---agtgaagaggagcatatgaa-tcatctg-aaagaga-tctttctta-ttttg-aggtca-tc-aaaag
--c-tttatgct-aatct---aaag-aagtgtgat--
>MORNFTLABJB02JND7G
----aaat-aagaatgaggcc----cgagatgagtgga-------aaacagc-gttt-aaaactagagaaggcttatatg
aatggttggttatgcca-tttggactatctaatgctcctagcac-attcatgaga-tttatgaa-tcacatacttaa-gc
c-atgca-tt-gggat-atttgttgtagttta-------------------------ttttg-acgatatattggtg-ta
ca-gc-aag---agtgaagaggagcatatgaa-tcatcta-aaagaga-tctttctta-tttta-agg-ca-gc-agaag
--c-tttatgct-aatct---aaag-aagtgtgat--
>MORNFTLABJB02G8HWG
----aaat-aagaatgaggcc---cggagatgagtgga-------aaatagc-attt-aaaactagagaaggtttatatg
aatggttggttatgcca-tttgggctatctaatgctcctagcac-cttcatgaga-tttatgaa-tcacatacttaa-gc
c-atgca-tt-gaaat-atttgttgtagttta-------------------------ttttg-atgatatattggta-ta
ca-gc-aag---agtgaagaggagcatatgaa-tcatctg-aaagaga-tctttctta-ttttg-agg-ca-tc-aaaaa
--c-tttatgct-aatct---aaag-aagtgtgat--
>MORNFTLABJB02G9XF8
----aaat-aagaatgaggct---tggagatgagtgga-------aaacaac-attt-aaaactagagaaggcttatatg
aatggttggttatgtca-tttgagctatttaatgcttctagcac-ttttatgaga-tttatgaa-tcatattcttaa-gc
c-gtgca-tt-ggaat-atttgttgtagttta-------------------------ctttg-acgatatattggtg-ta
ta-gc----------------------------------a---agaga-tctttctta-ttttg-aga-ta-gc-aaaag
--c-tttatgct-aatct---aaag-aagtatgat--
>MORNFTLABJB02F7MVL
----aaataaagaatgaggct---tggagatgagtgaa-------aaataac-attt-aaaactagagaaggcttatatg
aatggttggttatatca-tttgggctatctaatgctcctagcac-tttcatgaga-tttatgaa-tcatatacttaa-gt
c-atgca-tt-gggac-ttttgttgtggttta-------------------------ctttg-atggtatattggta-ta
ca-ac-aag---aatgcagaggaccatataaa-ttatctt-aaggaga-tctttttta-ttttg-aga-ca-gt-aaaaa
--c-tttatact-aatat---aaag-aagtgtgac--
>MORNFTLABJB02GG8Y5
----aaat-aagaatgaggcc----gtagatgagtgg--------aaacagc-gttt-aaaactagagaaggcttatatg
aatggttggttatgcca-tttggactatctaatgctcctagcac-atttatgaga-tttatgaa-tcacatacttaa-gc
c-atgca-tt-ggaat-atttgttgtagttta-------------------------ttttg-acgatatattggtg-ta
ca-gc-aag---agtgaagaggagcatatgaa-tcatctg-aaagaga-tctttctta-tttta-agg-ca-gc-agaag
--c-tttatgct-aatct---aaag-aagtgtgat--
>MORNFTLABJB02II3D3
----aaat--agaatgaggcc---cggagatgagtgga-------aaacagc-gttt-aaaactagagaaggcttatatg
aatggttggttatgcca-tttggactatctaatgctcctagcac-attcatgaga-tttatgaa-tcacatacttaa-gc
c-atgca-tt-ggaat-atttgttgtatttat-------------------------ttttg-acgatatattggtg-ta
ca-gc-aag---agtgaagaggagcatatgaa-tcatctg-aaagaga-tctttcttattttta-aga-ca-gc-agaag
--c-tttatgct-aatct---aaag-aagtgtgat--
>MORNFTLABJB02HUVGP
----aaat-aa-aatgagacc---cggagatgagtgaa-------aaacaac-attt-aaaactagagaaggcttatatg
aatggttggttatgcca-tttgggctatctaatgctcctagcac-tttcatgaga-tttatgaa-tcacatacttaa-gc
c-ataca-tt-agaat-atttgttgtagttta-------------------------ctttg-atgatatattggtg-ta
ca-ac-aag---agcgaaaaggtgcatatgaa-tcatttg-aaagaaa-tctttctta-ttttg-tgg-ca-gc-aaaag
--c-tttatgct-aatct---aacg-aagtgtgat--
>MORNFTLABJB02H07Q5
----aaat-aagaataaggct---tgaagatgagtgga-------aaatagc-tttt-aaaactagagaaggcttatata
aataattggttatgcca-tttggactatctaatgctcctagtac-tttcatgaga-tttatgaa-tcaaatacttaa-ac
c-atgta-tt-ggaac-ttttgttgttgtttg-------------------------cttta-atgacatattggta-ta
ca-ac-aag---agtgaagaggagcatatgaa-tcatttt-aaagaga-tttttctta-ttttg-aggc-t-ac-aaaag
--t-tttatgct-aattt---aaag-aagtgtgat--
>MORNFTLABJB02FII9K
----aaat-aagaataaggtt---tggagatgagtgga-------aaacaac-attt-aaaactagagaaggcttatatg
aataattggttatgcca-tttgggctatctaatgcttctagcat-tttcataaga-tttatgaa-tcacatacttaa-gc
c-atgca-tt-agaat-atttgttataattta-------------------------ctttg-ataatatattggtatta
ca-ac-aag---actaaagaaaatcatatgac-tcatcttaaaagaga-tctttttta-ttttg-aga-ca-gc-aaaag
--c-tttatact-aatat---aaag-aagtgtgat--
>MORNFTLABJB02HPDP2
----aaat-aagaatgaggcc---cggagatgagtgaa-------aaacaac-attt-aaaactagagaaggcttatatg
aatgattggttatgcca-tttgggctatctaatgctcctagcac-cttcatgaga-tttatgaa-tcacatacttaa-gc
c-ataca-tt-ggaat-atttgttgtagttta-------------------------ttttg-acgatatattggtg-ta
ca-ac-aag---agcgaagaggagcatatgaa-tcatctg-aaagaga-tctttcttatttttg-agg-ca-tc-aaaaa
--c-tttatgct-aatct---aaag-aagtgtgat--
>MORNFTLABJB02JOTKY
----aaat-aaaaataaggca---tgaagatgagtgga-------aaacaat-attt-aaaactagagaaggcttatatg
aatggttggttatgcca-tttgggctatctaatgctcctagcac-tttcatgaga-tttctgaa-tcacatacttaa-gt
a-atgca-tt-agaat-atttgttgtagttta-------------------------ctttg-acaatatattggtg-ta
ca-at-aag---agcgaagaggagcatataaa-tcatctg-aaagaaa-tctttctta-ttttg-agg-ta-gc-aaaag
--c-tttatgct-aatat---aaag-aagtatgat--
>MORNFTLABJB02JAGIU
---aaaat-----acgagattcaacagagatgagtaat-------aaataat-attt-aaaactatggatgacttgtatg
aatgattagttatgtca-tttgggctatctaatgctcctagcac-tttcatgaag-tttatgaa-tcatatacctaa-gc
t-ataca-tt-ggttc-ttttgttgtggttta-------------------------ctttg-atgacatattagtg-ta
ca-at-aag---agtaaggaggagcatatgaa-ttatctt-aaagata-tctttctta-ttttaaga--ta-gc-aaaag
--c-ttcatgct-aatat----aaagaaatataat--
>MORNFTLABJB02I95JO
----------------aggct---cggagatgagtgga-------aaaaaa--attt-aaaactagtgaaggcttatatg
aatggttagttatgcca-tttgggctatctaatgctcctagcac-cttcatgaga-tttatgaa-tcacatacttaa-gt
c-gagta-tt-agaat-atttattgtagttta-------------------------ctttg-acgatatattggtg-ta
ca-gc-aag---agtgaagaggagcatatgaa-tcatctg-aaagaga-tctttctta-ttttg-agg-ca-gc-aaaag
--c-tttttgca---tta------gcaagtgtgat--
>MORNFTLABJB02F530K
----aaat-aagaatgaggcc---cgaagatgagtgga-------aaacaac-gttt--aaactagagaaggcttatatg
aatggttggttatgcca-tttggactatctaatgctcctatcac-attcatgaga-tttatgaa-tcacatacttaa-gc
c-atgca-tt-ggaat-atttgttgtagttta-------------------------ttttg-acgatatattggtg-ta
ca-gc-aag---agtgaagaggagcatatgaa-tcatctg-aaagaga-tctttctta-tttta-agg-ca-gt-agaag
--c-tttatgct-aatct---aaag-aagtgtgat--
>MORNFTLABJB02FJ7I4
----aaat-aagaatgaggcc---cggagatgagtgga-------aaacagc-gttt-aaaactagagaaggcttatatg
aatggttggttatgcca-tttggactatctaatgctcctagcac-attcatgaga-tttatgaa-tcacatacttaa-gc
c-ataca-tt-ggaat-atttgttgtagttta-------------------------ttttg-acgatatattggtg-ta
ca-ac-aag---agtgaagaggagcatatgaa-tcatctg-aaagaga-tctttctta-tttta-agg-cacgc-tgaag
--c-tttatgct-aatat---aaag-aagtgtgat--
>MORNFTLABJB02I3ZZB
----aaat-aagaatgaggcc---cggagatgagtgga-------aaatatc-atgt-aaaactagagaaggtttatatg
aatggttggttatgcca-tttgggctatctaatgctcctagcac-cttcatgaga-tttatgaa-tcacatacttaa-gc
c-atgca-tt-ggaat-atttgttgtagttta-------------------------ttttg-acaatatattggtg-ta
ca-gc-aag---agcgaagaggaacatatgaa-tcatctg-aaagaga-tctttctta-ttttg-agg-ca-tc-aaaag
--c-tttatgct-aatat---aaag-acgtatgat--
>MORNFTLABJB02GK768
----aaat-aagaatgaggcc---cggagatgagtgga-------aaacagc-gttt-aaaactagagaaggcttatatg
aatggttggttatgcca-tttggactatctaatgctcctagcac-attcatgaga-tttatgaa-tcacatacttaa-gc
c-atgca-tt-gcaat-atttgttgtagttta-------------------------ttttg-acgatatattggtg-ta
ca-ac-aag---agtgaagaggagcatatgaa-tcatctg-aaagaga-tctttctta-tttta-agg-ca-gc-agaag
--c-tttatgct-aatct---aaag-aagtatgat--
>MORNFTLABJB02FQA0T
----aaat-aagaatgaggcc---cggagatgagtgga-------aaacaga-atttaaaaactagagaaggtttatatg
aatggttggttatgcca-tttgggctatctaatgctcctagcac-cttaatgaga-tttatgaa-tcacatacttaa-gc
c-atgca-tt-ggaat-atttgttgtagttta-------------------------ttttg-acgatatattggta-ta
ca-ag-------agtgaagaggagcatatgaa-tcatctg-aaagaga-tctttctta-ttttg-agg-ca-tc-aaaag
--c-tttatgct-aatct---aaag-aagtgtgat--
>MORNFTLABJB02HRE34
----aaat-aagaatgaggcc---cggagatgagtgga-------aaacaac-attt-aaaactagagaaggtttatatg
aatggttggttatgcca-tttgggctatctaatgctcctagcac-cttcatgaga-tttatgaa-tcacatacttaa-gc
c-atgca-tt-ggaat-atatgttgtagttta-------------------------ttttg-acgatatattggtatta
ca-ac-agg---agtgaagaggagcatatgaa-tcatctg-aaagaga-tctttctta-ttttg-agg-ca-tc-aaaag
--c-tttatgct-aatct---aaag-aagtgtgat--
>MORNFTLABJB02F3MV3
----aaat-aagaatgaggcc---tggagaggagtgaa-------aaacagc-attt-aaaactagagaaggtttatatg
aatggttggttatgcca-tttggactatctaatgctcctagcac-cttcatgaga-tttatgaa-tcatatacttaa-gc
c-atgca-tt-ggaat-atttgttgtagttta-------------------------ttttg-atgatatattggta-ta
ca-gc-aag---agcgaagaggagcatatgaa-tcatttg-aaagaga-tctttctta-ttttg-agg-ca-tc-aaaaa
--cttttatgct-aatct---aaag-aagtgtgat--
>MORNFTLABJB02I2V0S
----aaat-aagaatgaggcc---cggagatgagtgga-------aaacagc-gttt-aaaactagagaaggcttatatg
aatggttggttatgcca-tttggactatctaatgctcatagcac-attcatgaga-tttatgaa-tcacatacttaa-gc
c-atgca-tt-ggaat-atttgttgtagttta-------------------------ttttg-acgatatattggtt-ta
ca-gc-aag---agtgaagaggagcatatgaa-tcatctg-aaagaga-tctttctta-tttta-agg-ca-gc-agaag
--c-tttatgct-aatct---aaag-aagtgtgat--
>MORNFTLABJB02IPF7M
----aaat-aagaatgaggct----agagatgagtgga-------aaacagc-gttt-aaaactagagaaggcttatatg
aatggttggttatgcca-tttggactatctaatgctcctagcac-attcatgaga-tttatgaa-tcacatacttaa-gc
c-atgca-tt-ggaat-atttgttgtagttta-------------------------ttttg-acgatatattggtg-ta
ca-ac-aag---agtgaagaggagcatatgaa-tcatctg-aaagaga-tctttctta-tttta-agg-ca-gc-agaag
--c-tttatgct-aatct---aaag-aagtgtgat--
>MORNFTLABJB02GG6H2
----aaat-aagaatgagacc---cggagatgagtgga-------aaacagc-gttt-aaaactagagaaggcttgtatg
aattgttggttatgcca-tttggactatctaatgctcctagcac-attcatgaga-tttatgaa-tcacatacttaa-gc
c-atgca-tt-ggaat-atttgttgtcgttta-------------------------ttttg-acgatatattggtg-ta
ca-gc-aag---agtgaagaggagcatatgaa-tcatctg-aaagaga-tctttctta-tttta-aggtca-gc-agaag
--c-tttatgct-aatct---aaag-aagtgtgat--
>MORNFTLABJB02JXW0F
-----aat-aagaatgaggcc---cggagatgagtgga-------aaatagc-gttt-aaaactagagaaggcttatatg
aatggttggttatgcca-tttggactatctaatgctcctagcac-attcatgaga-tttatgaa-tcacatacttaa-gc
c-ttgca-tt-ggaat-atttgttgtagttta-------------------------ttttg-acgatatattggtg-ta
ca-ac-aag---agtgaagaggagcatatgaa-tcatctg-aaagaga-tctttctta-tttta-agg-ca-gc-agaag
--c-tttatgct-aatct---aaag-aagtgtgat--
>MORNFTLABJB02I08HW
----aaat-aagaatgaggcc---cggagatgagtgga-------aaacagc-gttt-aaaactagagaaggcttatatg
aatggttggttatgcca-tttggactatctaatgctcctaacac-attcatgaga-tttatgaa-tcacatacttaa-gc
c-atgca-tt-gga-t-atttgttgtagttta-------------------------ttttg-acgatatattggtg-ta
ca-gc-aag---agtgaagaggagcatatgaa-tcatctg-aaagnga-tctttacta-tttta-agg-ta-gc-agaag
--c-tttatgct-aattt---aaag-aagtgtgct--
>MORNFTLABJB02HADQM
----aaat-aagaatgaggcc---cggagatgagtgga-------aaacagc-gttt-aaaactagagaaggcttgtatg
aatggttggttatgcca-tttggactatctaatgctcctagtac-attcatgaga-tttatgaaatcacatacttaa-gc
c-atgca-tt-ggaat-atttgttgtagttta-------------------------ttttg-acgatatattggtg-ta
ca-gc-aag---agtgaagaggagcatatgaa-tcatctg-aaagaga-cctttc-ta-tttta-agg-ca-gc-agaag
--c-tttatgct-aatct---aaag-aagtgtgat--
>MORNFTLABJB02FMXVL
----aaat-aagaatgaggcc---cggagatgagtgga-------aaacagc-gttt-aaaactagagaaggcttatatg
aatggttggttatgcca-tttggactatctaatgctcctagcac-attcatgaga-tttatgaa-tcacatacttaa-gc
c-atgca-ttgggaat-atttgttgtatttta-------------------------ttttg-acgatatattggtg-ta
ca-gc-aag---agtgaagaggagcatatgaa-tcatctg-aaagaga-tctttctta-tttta-aga-ca-gc-agaag
--c-tttatgctaaatct---aaag-aagtgtgat--
>MORNFTLABJB02HL802
----aaat-aagaatgaggct---tggagatgagtgga-------aaacaac-gttt-aaaactagagaaggcttatatg
aatggttggttatgcca-tttggactatctaatgctcctagcac-attcatgaga-tttatgaa-tcacatacttaa-gc
c-atgca-tt-ggaat-atttgttatagttta-------------------------ttttg-acgatatattggtg-ta
ca-gc-aag---agtgaagaggagcatatgag-tcatctg-aaagaga-tctttctta-ttttg-aga-ca-ac-aaaaa
--c-tttatgct-aatct---aaag-aaatgtgat--
>MACUGJF227A01D72XG
----aaat-aagaatgaggcc---cggagatgagtgga-------aaacagc-gttt-aaaactagagaaggcttatatg
aatggttggttatgcca-tttggactatctaatgctcctagcac-attcatgaga-tttatgaa-tcacatacttaa-gc
c-atgca-tt-ggaat-atttgttgtagttta-------------------------ttttg-acgatatattggtg-ta
ca-gc-aagag-agtgaagaggagcatatgag-tcatctgaaaagaga-tctttctta-ttttg-agg-ca-gc-aaaaa
--c-tttatgct-aatct--aaaag-aaatgtgat--
>MACUGJF227A01AX7UB
----aaat-aagaatgaggcc---cggagatgagtgga-------aaacagc-gttt-aaaactagagaaggcttatatg
aatggttggttatgcca-tttggactatctaatgctcctagcac-attcatgaga-tttatgaa-tcatatacttaa-gc
c-atgca-tt-ggagt-atttgttgtagttta-------------------------ttttg-acgatatattggtg-ta
ca-gc-aag---agtgaagaggagcatatgag-tcatctg-aaagaga-tctttctta-ttttg-agg-ca-ac-aaaaa
--c-tttatgct-aatct---aaag-aaatgtgat--
>MACUGJF227A01CN8W7
----aaat-aagaatgaggcc---cggagatgagtgga-------aaacagc-gttt-aaaactagagaaggcttatatg
aatggttggttatgcca-tttggactatctaatgctcctagcac-attcatgaga-tttatgaa-tcacatacttaa-gc
c-atgca-tt-ggagt-atttgttgtagttta-------------------------ttttg-acgatatattggtg-ta
ca-gc-aag---agtgaagaggagcatatgag-tcatctg-aaagaga-tctttctta-ttttg-agg-ca-ac-aaaaa
--c-tttatgct-aatct---aaag-aaatgtgat--
>MACUGJF227A01EGLY2
----aaat-aagaatgagtcc---tagagttgagtgga-------aaacaac-attt-aaaactagagaaggcttatatg
aatggttggttatgcca-tttgggctatctaatgctcctagtac-tttcatgagattttatgaa-tcacatacttaa-gc
c-atgcattt-tgaat-atttattgtagtta--------------------------ctttg-atgatatattgatg-ta
ca-gt-aag---agcgaagaagagcatatgat-tcatctg-aaagaga-tctttctta-ttttt-agg-ca-gt--aaaa
--c-tttatgct-aatct---aaag-aagtgtgaa--
>MACUGJF227A01D9JUF
----aaat-aagaatgaggcc---gggagatgagtgga-------aaacagc-attt-aaaactagagaaggttt-----
-----------atgcca-tttgggttatctaatgctcctagcac-cttcatgaga-tttatgaa-tcacatacttaa-gc
c-atgca-tt-ggaat-atttgttgtagttta-------------------------ttttg-acgatatattggtg-ta
ca-gc-aag---agcgaagaggagcatatgaa-tcatctg-aaagaga-tctttctta-ttttg-agg-ca-tc-aaaag
--c-tttatgct-aatct---aaag-aagtgtgat--
>MACUGJF227A01CF4OT
----aaat-aagaatgaggcc---cggagatgagtggt-------aaacagc-gttt-aaaactagagaaggcttatatg
aatggttggttatgcca-tttggactatctaatgctcatagcac-attcatgaga-tttatgaa-tcacatacttaa-gc
c-atgca-tt-ggaat-atttgttgtagttta-------------------------ttttg-acgatatattggtg-ta
ca-gc-aag---agtgaagaggagtatatgag-tcatctg-aaagaga-tctttctta-ttttg-agg-ta-gc-acaaa
--c-tttatgct-aatct---aaag-aaatgtgat--
>MACUGJF227A01DJXMM
----aaat-aagaatgaggcc---cagagatgagtgga-------aaattga-tttt-aaaactagagaagacttatatg
aattgttggttatgcta-tttgggctatctaatgctcatagcac-tttcattaga-tttatgaa-tcatatacttaa-gc
c-atgca-tt-ggaat-atttgttgtagttta-------------------------tttta-acgatatattggtg-ta
ca-gc-aag---agcaaaaagg------------------------------------------------a-gc-aaaag
--ctttaatgct-aatct---aaag-aagtgtgat--
>MACUGJF227A01DV4E1
----aaat--agaatgaggcc---cggagatgagtgga-------aaacatc-gttt-aaaactagagaaggcttatatg
aatggttggttatgcca-tttggactatctaatgctcctagtac-attcatgaga-tttatgaa-tcacatacttaa-gc
c-atgca-tt-ggaat-atttgttgtag-tta-------------------------ttttg-atgatatattggtg-ta
ca-ac-aag---agtgaagaggagcatatgag-tcatttg-aaagaga-tctttc-ta-ttttg-agg-ca-gc-aaaaa
--c-tttatgct-aatct---aaag-aaatgtgat--
>MACUGJF227A01DOQS5
----aaat-aagaatgagtcc---tagagttgagtgga-------aaacaac-attt-aaaactagagaaggcttatatg
aatggttggttatgcca-tttgggctatctaatgctcctagtac-tttcatgagattttatgaa-tcacatactttaagc
c-atgca-tt-tgaat-atttattgtagttta-------------------------ctttg-atgatatattgatg-ta
ca-gt-aag---agcgaagaagagcatatgat-tcatctg-aaagaga-tctttctta-ttttt-agg-ca-gt-aaaaa
--c-tttatgct-aatct---aaag-aagtgtgaa--
>MACUGJF227A01C6JE2
----aaat-aagaatgaggcc---cggagatgagtgga-------aaacagc-gttt-aaaactagagaaggattatatg
aatggttggttatgcca-tttggactatctaatgctcctagcac-attcatgaga-tttatgaa-tcacatacttaa-gt
c-atgca-tt-ggaat-atttgttgtagttta-------------------------ttttg-acgatattttggtg-ta
ca-gc-aag---agtgaagaggagcatatgag-tcatctg-aaagaga-tctttctta-ttttg-agg-ca-gc-aaaaa
--c-tttatgct-aatct---aaag-aaatgtgat--
>MACUGJF227A01BXX55
----aaat-aagaatgaggcc---cggagatgagtgga-------aaacagc-gttt-aaaactagagaaggcttatatg
aatggttggttatgcca-tttggactatctaatgctcctagcac-attcatgaga-tttatgaa-tcacatacttaa-gc
c-atgca-tt-ggaat-atttgttgtagttta-------------------------ttttg-acgatatattggtg-ta
ca-gc-aag---agtgaagaggagcatatgag-tcatctg-aaagaga-tctttctta-ttttg-agg-ca-gc-aaaaa
--c-tttatgct-aatct---aaag-aaatgtgat--
>MACUGJF227A01DOGAN
----aaat-aagaatgcggcc---cggagatgaatgga-------aaacaac-gttt-aaaactagagaaggcttatatg
aatggttggttatgcca-tttggactatctaatgctcctagcac-attcatgaga-tttatgaa-tcacatacttaa-gc
c-atgta-tt-ggaat-atttgttgtagttta-------------------------ttttg-atgatatattggtg-ta
caggc-aag---agtgaagaggagcatatgaagtcatctg-aaagaga-tctttctta-ttttg-aggtca-gc-aaaaa
--c-tttatgct-aatct---aaag-aaatgtgat--
>MACUGJF227A01BXI9H
----aaat-aagaatgaggcc---cggagatgagtgga-------aaacagc-gttt-aaaactagagaaggcttatatg
aatggttggttatgcca-tttggactatctaatgctcatagcac-attcatgagattttatgaa-tcacatacttaa-gc
c-atgca-tt-ggaat-atttgttgtagttta-------------------------ttttg-acgatatattggtg-ta
ca-gc-aag---agtgaagaggagcatatgag-tcatctg--aagaga-tctttctta-ttttgtagg-ca-gc-aaaaa
--c-tttatgct-aatct---aaag-aaatgtgat--
>MACUGJF227A01ELQP4
----aaat-aagaatgaggcc---cggagatgagtgga-------aaacagc-gttt-aaaactagagaaggcttatatg
aatggttggttatgcca-tttggactatctaatgctcctagcac-attcatgaga-tttatgaa-tcacatacttaa-gc
c-atgca-tt-ggaat-atttgttgtagttta-------------------------ttttg-acgatatattggtg-ta
ca-gc-aag---agtgaagaggagcatatgag-tcatctg-aaagaga-tctttctta-ttttg-agg-ca-ac-aaaaa
--cttttatgct-aatct---aaag-aaatgtgat--
>MACUGJF227A01AOBWA
----aaat-aagaatgaaacc---tggacatgagtgaa-------aaacgac-attt-aaaactaaagaaggcttatatg
aatagttggttatgcca-tttgggctatctaatgctcttagcac-tttcatgaga-tttatgaa-ttacatacttaa-gc
c-atgta-tt-ggaaa-atttattgtagttta-------------------------ctttg-atgatatattggta-ta
ca-gc-aag---attgaaga-gagcatatgac-tcatctt-aaagaaa-tctttttta--tttg-aaa-ca-ac-aaaag
--t-tttatgct-aatat---gaag-aagtgtgat--
>MACUGJF227A01CVRVI
----aaat-aagaatgaggcc---gggagatgagtgga-------aaacaac-attt-aaaactaaagaagacttatatg
aatggttggttatgtca-tttgggctatctaatgctcctagcac-cttcatgaga-tttatgaa-tcacatacttaa-gc
c-atgca-tt-ggaat-atttattgtagttta-------------------------ttttg-atgatatgctagtg-ta
ca-gc-aag---agcgaagaggagcatatgaa-tcatctg-aaagaga-tctttctta-ttttg-agg-ca-tc-aaaag
--c-tttatgct-aatct---aaag-aagtgtgat--
>MACUGJF227A01CPKRF
----aaat-aagaatgaggtc---cggaggtgagtgaa-------aattaat-atgt-aaaactagagaaggcttatatg
aatggttggttatgcca-tttgggctatcaaatgctcatagcac-ttttatgaga-tatatgaa-tcacata--taa-gc
c-atgca-tt-agaat-atttgttgtagttta-------------------------cttta-acgatatattagtg-ta
ca-gc-aag---agcgaagaggagcatatgaa-tcgtttg-aaagaga-tctttctta-ttttg-agg-ca-gt-aaaag
--c-tttacgct-aatat---aaag-aaatatgat--
>MACUGJF227A01EN0G4
----aaat-aagaatgaggcc---cagagatgagtgga-------aaacagc-attt-gaaact-gaaaaggcttatatg
aatggttggt-atacca-tttgtgctatctaatactcctagcac-tttcatgaga-tttatgaa-tcacatacttaa-gc
c-atgca-tt-ggaat-atttgttgtagttta-------------------------ctttg-acgatatattcgag-ta
ca-ac-aag---agcgaagaggagcatatgaa-tcatcta-aaagaga-tctttctta-ttttg-agg-ca-gc-aaaag
--c-tttatgct-aatct---aaag-aagtgtgat--
>MACUGJF227A01EHMRT
----aaat-aagaatgaggcc---cggagataagtgga-------aaacatc-gttt-aaaactagagaaggcttatatg
aatggttggttatgcca-tttggactatctaatgctcctagcac-attcatgagattttatgaa-tcacatacttaa-gc
c-atgca-tt-ggaat-attttttgtagttta-------------------------ttttg-atgatatattggtg-ta
ca-gc-aag---agtgaagaggagcatatgag-tcatctg-aaagaga-tctttctta-ttttg-agg-ca-gc-aaaaa
--c-tttatgct-aatct---aaag-aagtgtgat--
>MACUGJF227A01EOTC9
----aaat-aagaatgaggtc---tagagatgagtgaa-------aaataat-attt-aaaattagagaaggcttatatg
aatggttggttatacca-cttgggctatgtaatgctcctagcac-tttcatgata-tttatgaa-tcacatacttaa-gc
--atgta-tt-gggac-ttttgtaatggttta-------------------------ctttg-atgacatattagtg-ta
ca-gt-aag---agtgaggaggagcatattaa-tcatctt-aaggaaa-tatttctta-ttttg-agg-ca-ac-aaaa-
----t---------------------aattgtgatt-
>MACUGJF227A02GWBEA
----aaat-aagaatgaggcc---cggagatgagtgga-------aaacagc-gttt-aaaactagagaaggcttatatg
aatggttggttatgcca-tttggactatctaatgctcctagcac-attcatgaga-tttatgaa-tcatatacttaa-gc
c-atgca-tt-ggagt-atttgttgtagttta-------------------------ttttg-acgatatattggtg-ta
ca-gc-aag---agtgaagaggagcatatgag-tcatctg-aaagaga-tctttctta-ttttg-agg-ca-ac-aaaaa
--c-tttatgct-aatct---aaag-aaatgtgat--
>MACUGJF227A02FVYBL
----aaat-aagaatgaggcc---cagagatgagtgga-------aaacagc-attt-aaaactagagaaggtttatatg
aatggttggttatgcca-tttgggctatctaatgctcctagcac-cttcatgaga-tttatgaa-tcacatacttaa-gc
t-atgca-tt-ggaat-atttgttgtagttta-------------------------ttttg-acgatatattggtg-ta
ca-gc-aag---agcgaagaggagcatatgaa-tcatctg-aaagata-tctttctta-ttttg-agg-ca-tc-aaaag
--c-tttatgct-aatct---aaag-aagtgtgat--
>MACUGJF227A02FGK1W
----aaat-aagaatgaggcc---cggagatgagtgg--------aaacaat-gttt-aaaactagagaaggcttatatg
aatggttggttatgcca-tttggactatctaatgctcctagcac-attcatgaga-tttatgaa-tcacatacttaa-gc
c-atgca-tt-ggaat-atttgttgtagttta-------------------------ttttg-acgatatattggtg-ta
ca-gc-aag---agtgaagaggagcatatgag-tcatctg-aaagaga-tctttctta-ttttg-agg-ca-gc-aaaaa
--c-tttatgct-aatct---aaag-aaatgtgat--
>MACUGJF227A02HU06Q
----aaat-aagaatgaggcc---tggagatgtgtgga-------aaatagc-attt-aaaactagagaaggcttatatg
aatggttggttatgtca-tttgggctatctaatgctcctagcac-ttttataaga-tttatgaa-tcatatacttaa-gt
c-atgca-tt-ggaat-atttgttgtagttta-------------------------ctttg-atgatatattggta-ca
ta-gt-aag---agcgaagaagagcatataaaatcattttgaaaagagatttttctta-ttttg-aggtca-gcaaaaag
--c-tttatgct-agtct---aaat-aagtgtgat--
>MACUGJF227A02HL3ZQ
----aaat-aagaatgaggcc---cggagatgagtgga-------aaacagc-gttt-aaaactagagaaggcttatatg
aatggttggttatgcca-tttggactatctaatgctcctagcac-attcatgaga-tttatgaa-tcacatacttaa-gc
c-atgca-tt-ggaat-atttgttgtagttta-------------------------ttttg-acgatatattggtg-ta
ca-gc-aag---agtgaagaggagcatatgag-tcatctg-aaagaga-tctttctta-ttttg-agg-ca-gc-aaaaa
--c-tttatgct-aatct---aaag-aaatgtgat--
>MACUGJF227A02H2YQ0
----aaat-tagaatgagggt---tggagatgagtgaa-------aaacata-attt-aatactaggaatgacttatata
aatggttggttatgcca-tttgggttatctaatactcctagtac-tttcatgaga-tttatgaa-tcatatacttaa-gt
t-atgca-tt-aggtc-ttttattgtggttta-------------------------ctttg-atgacatctt-ata-aa
ca-ac-aag---agtgaggaggagtatatgaa-tcatctt-aatgaga-tctttctta-ttttgagg--ca-gc-aaaag
--c-tttatgct-aatct----aaagaagtatgat--
>MACUGJF227A02GNAXX
----aaat-aagaatgaggcc---cggagatgagtgga-------aaacagc-gttt-aaaactagagaaggattatatg
aatggttggttatgcca-tttggactatctaatgctcctagcac-attcatgaga-tttatgaa-tcacatacttaa-gc
c-atgca-tt-ggaat-atttattgtagttta-------------------------ttttg-acgatattttggtg-ta
ca-gc-aag---agtgaagaggagcatatgag-tcatctg-aaagaga-tctttctta-ttttg-agg-ca-gc-aaaaa
--c-tttatgct-aatct---aaag-aaatgtgat--
>MACUGJF227A02II1S3
----aaat-aagaatgaggcc---cggagatgagtgga-------aaacagc-gttt-aaaactagagaaggcttatatg
aatggttggttatgcca-tttggactatctaatgctcctagcac-attcatgaga-tttatgaa-tcacatacttaa-gc
c-atgta-tt-ggagt-atttgttgtagttta-------------------------ttttg-acgatatattggtg-ta
ca-gc-aag---agtgaagaggagcatatgag-tcatctg-aaagaga-tctttctta-ttttg-agg-ca-ac-aaaaa
--c-tttatgct-aatct---aaag-aaatgtgat--
>MACUGJF227A02GTM5C
-----aat-aagaatgaggcc---cggagatgagtgga-------aaacagc-gttt-aaaactagagaaggcttatatg
aatggttggttatgcca-tttggactatctaatgctcctagcac-attcatgaga-tttatgaa-tcacatacttaa-gc
c-atgca-tt-ggagt-atttgttgtagttat-------------------------ttttg-acgatatattggtg-ta
ca-gc-aag---agtgaagaggagcatatgag-tcatctg-aaagaga-tctttctta-ttttg-agg-ca-ac-aaaaa
--c-tttatgct-aatct---aaag-aaatgtgat--
>MACUGJF227A02H79C9
----aaat-aagaatgaggcc---cggagatgagtgga-------aaacagc-gttt-aaaactagagaaggcttatatg
aatggttggttatgccattttggactatctaatgctcctagcac-attcatgaga-tttatgaa-tcacatacttaa-gc
c-atgca-tttggaat-atttgttgtag-tta-------------------------ttttg-atgatatattggtg-ta
ca-gc-aag---agtgaagaggagcatatgag-tcatctg-aaagaga-tctttctta-ttttg-agg-ca-gc-aaaaa
--c-tttatgct-aatct---aaag-aaatgtgat--
>MACUGJF227A02HRXE7
----aaat-aagaatgaggcc---cggagatgagtgga-------aaacagc-gttt-aaaactagagaaggcttatatg
aatggttggttatgcca-tttggactatctaatgctcctaatac-attcatgaga-tttatgaa-tcacatacttaa-gc
c-atgca-tt-ggaat-atttgttgtagttta-------------------------ttttg-acgatatattggtg-ta
ca-gt-aag---agtgaagaggagcatatgag-tcatctg-aaagaga-tctttctta-ttttg-agg-ca-gcaaaaaa
--c-tttntgct-aatct--aaaag-aaatgtgat--
>MACUGJF227A02HVSY2
----aaat-aagaatgaggca---tggagatgagtgga-------aaatagc-attt-aaaactagagaaggcttatatg
aatggttgattatgcca-tttgggctatctaatattcctaacac-tttcatgaga-tttatgaa-tcacatacttaa-gc
c-atgca-tt-ggagt-atttgttgtagctta-------------------------ctttg-atgatatattggtg-ta
ca-at-aag---agcgaagaagagcgtatgaa-tcatctg-aaagata-tctttctta-ttttg-agg-ca-ac-aaaag
--c-tttatgct-aatct---aaat-aagtgtgat--
>MACUGJF227A02JHY7Y
----aaat-aagaatgagcct---cggagatgagtgga-------aaacatc-attt-aaaactagagaaggtttatatg
aatagttggttatgcca-tttgggctatctaatgctcctagcac-cttcatgaga-tttatgaa-tcacatacttaa-gc
c-atgca-tt-ggaat-atttgttatag-tta-------------------------ttttg-acgatatattggta-ta
ca-gc-aag---agtgaagaggagcatatgaa-tcatatg-aaagaga-tctttctta-ttttg-agg-ca-tc-aaaag
--c-tttatgct-aatct---aaag-aagtgtgat--
>MACUGJF227A02HUFMK
----aaat-aagaatgaggcc---aggagatgagtgaa-------aaacaac-attt-aaaactagagaagacttatatg
aatggttggttatgtca-tttgggctatctaatgctcctagcac-tttcatgaga-tttatgaa-tcacatacttaa-gc
c-ataca-tt-ggaat-atttgttgtagttta-------------------------ctatg-atgatatattggtg-ta
ta-ac-aag---agcgaagaggagcatatgaa-tcatttg-aaagaat-ctttta----atttg-agg-ca-gc-aaaag
--ctttaatgct-aatct---aacg-aagtgtgat--
>MACUGJF227A02GCLSW
----aaat-aagaatgagacc---tggagatgagtgga-------aaacagc-gttt-aaaactagagaaggcttatatg
aatggttggttatgcca-tttggactatctaatgctcctagcac-attcatgaga-tttatgaa-tcacatacttaa-gc
c-atgca-tt-ggaat-atttgttgtagttta-------------------------ttttg-acgatatattggtg-ta
ca-gc-aag---agtgaagaggagcatatgag-tcatctg-aaagaga-tctttctta-ttttg-agg-ca-gc-aaaaa
--c-tttatgct-aatct---aaag-aaatgtgat--
