# Supplementary material for: Genome-Wide Analysis of Repeat Diversity across the Family Musaceae
Source: PLoS One. 2014 Jun 16;9(6):e98918. doi: 10.1371/journal.pone.0098918 (PMC4059648; doi:10.1371/journal.pone.0098918)
Supplement: File S2 — Phylogenetic tree estimated by FastTree program from sequences derived from the Ty3/gypsy CRM element from cluster CL18. (TREE) [file pone.0098918.s006.tree]

#NEXUS
[R-package APE, Tue Dec 17 12:12:25 2013]
BEGIN TAXA;
	DIMENSIONS NTAX = 178;
	TAXLABELS
		MORNFTLABJB02FMIKY
		MORNFTLABJB02GG6H2
		MORNFTLABJB02HADQM
		MORNFTLABJB02I08HW
		MORNFTLABJB02ITACO
		MORNFTLABJB02GG8Y5
		MORNFTLABJB02F530K
		MORNFTLABJB02FNLWP
		MORNFTLABJB02JND7G
		MORNFTLABJB02II3D3
		MORNFTLABJB02FMXVL
		MORNFTLABJB02GD4DR
		MORNFTLABJB02JHIGX
		MORNFTLABJB02JXW0F
		MORNFTLABJB02FPX99
		MORNFTLABJB02GK768
		MORNFTLABJB02IPF7M
		MORNFTLABJB02FJ7I4
		MORNFTLABJB02IU0U3
		MORNFTLABJB02GJ5MF
		MBALFUXEH4V01AN56A
		MBALFUXEH4V01AFR8F
		MBALFUXEH4V01CRTCJ
		MBALFUXEH4V01C73LS
		MBALFUXEH4V01EI94X
		MBALFUXEH4V01B14NR
		MBALFUXEH4V01BVUON
		MBALFUXEH4V01CRJEU
		MBALFUXEH4V01BLSTI
		MBALFUXEH4V01A7VOY
		MBALFUXEH4V01EUYWW
		MBALFUXEH4V01C1P5H
		MBALFUXEH4V01AI23T
		MBALFUXEH4V01B94MA
		MBALFUXEH4V01BWVO4
		MBALFUXEH4V01BVJRM
		MBALFUXEH4V01ETIB8
		MBALFUXEH4V01BGY3T
		MBALFUXEH4V01A6JN7
		MBALFUXEH4V01C76OL
		MBALFUXEH4V01AMO7H
		MBALFUXEH4V01BJ1E8
		MBALFUXEH4V01EPZEF
		MBALFUXEH4V01DI7RH
		MACUGJF227A01CVRVI
		MORNFTLABJB02HUVGP
		MACUGJF227A02HUFMK
		MBALFUXEH4V01AJCQY
		MBALFUXEH4V01AW9R1
		MBALFUXEH4V01A45Z9
		MTEXFTLABJB01CTX06
		MBALFUXEH4V01EZC00
		MORNFTLABJB02F7MVL
		MORNFTLABJB02G96HK
		MTEXFTLABJB01CI6Z3
		MACUGJF227A02H2YQ0
		MBALFUXEH4V01CAIQ4
		MBALFUXEH4V01DGK7E
		MBALFUXEH4V01A89L6
		MBALFUXEH4V01EBQW2
		MBALFUXEH4V01CIVB9
		MBALFUXEH4V01CEUPB
		MTEXFTLABJB01B8XPK
		MBALFUXEH4V01AY05W
		MORNFTLABJB02G0VLT
		MORNFTLABJB02JAGIU
		MBALFUXEH4V01BW9TG
		MBALFUXEH4V01CL1RY
		MORNFTLABJB02IGCEF
		MORNFTLABJB02GLVJY
		MTEXFTLABJB01BOHN0
		MTEXFTLABJB01AST0M
		MBECF0X5OLU02F5SNU
		MTEXFTLABJB01D0J0P
		MTEXFTLABJB01ESST6
		MTEXFTLABJB01CBAR6
		MTEXFTLABJB01EC7BJ
		MTEXFTLABJB01BM4ZY
		MTEXFTLABJB01BXYAW
		MBECF0X5OLU02I87IK
		MTEXFTLABJB01EH95I
		MTEXFTLABJB01EE5F3
		MTEXFTLABJB01CBLIF
		MTEXFTLABJB01C5Z5H
		MBECF0X5OLU02FZQKG
		MBECF0X5OLU02IUDNX
		MTEXFTLABJB01CXQEE
		MTEXFTLABJB01DSAHL
		MBECF0X5OLU02HCAXY
		MTEXFTLABJB01BIMIX
		MTEXFTLABJB01DBLVN
		MTEXFTLABJB01EG1J7
		EGILFUXEH4V02I06CH
		EGILFUXEH4V02HMK6K
		EGILFUXEH4V02F6S57
		EGILFUXEH4V02I0JKV
		MBECF0X5OLU02HIWKO
		MBECF0X5OLU02JMNT2
		MBECF0X5OLU02GLX84
		MACUGJF227A01EOTC9
		EGILFUXEH4V02F4HS9
		EGILFUXEH4V02JDWSB
		EGILFUXEH4V02I9OV4
		EGILFUXEH4V02H4TM7
		EGILFUXEH4V02FKIVX
		EGILFUXEH4V02HYM1Y
		EGILFUXEH4V02FUNS2
		EGILFUXEH4V02IA3GT
		EGILFUXEH4V02J2AB0
		EGILFUXEH4V02GJM2K
		EGILFUXEH4V02I0NOI
		EGILFUXEH4V02GGZGZ
		EGILFUXEH4V02F4YUL
		EGILFUXEH4V02FO4PP
		EGILFUXEH4V02JOM4M
		EGILFUXEH4V02IO8K2
		EGILFUXEH4V02FZAMG
		EGILFUXEH4V02GDCAL
		MORNFTLABJB02H07Q5
		MORNFTLABJB02G9XF8
		MORNFTLABJB02JR4PJ
		MORNFTLABJB02FII9K
		MORNFTLABJB02F9KB8
		MACUGJF227A01AOBWA
		MORNFTLABJB02G4IPY
		MACUGJF227A01EGLY2
		MACUGJF227A01DOQS5
		MACUGJF227A02HVSY2
		MACUGJF227A02HU06Q
		MBALFUXEH4V01B5J8G
		MACUGJF227A01DJXMM
		MACUGJF227A01EN0G4
		MACUGJF227A01CPKRF
		MORNFTLABJB02I95JO
		MBALFUXEH4V01AXM2G
		MORNFTLABJB02G0RFC
		MORNFTLABJB02JOTKY
		MBALFUXEH4V01DIWHV
		MBALFUXEH4V01AKWF0
		MORNFTLABJB02HPDP2
		MORNFTLABJB02FV7WJ
		MORNFTLABJB02I3ZZB
		MORNFTLABJB02IRR0G
		MACUGJF227A02FVYBL
		MORNFTLABJB02F3MV3
		MORNFTLABJB02I1ECI
		MORNFTLABJB02G8HWG
		MORNFTLABJB02ISVEO
		MACUGJF227A02JHY7Y
		MORNFTLABJB02FQA0T
		MORNFTLABJB02HRE34
		MACUGJF227A01D9JUF
		MACUGJF227A01DV4E1
		MACUGJF227A01EHMRT
		MACUGJF227A02H79C9
		MACUGJF227A01D72XG
		MACUGJF227A01BXX55
		MACUGJF227A02HL3ZQ
		MACUGJF227A01C6JE2
		MACUGJF227A02GNAXX
		MORNFTLABJB02GF8RJ
		MORNFTLABJB02HTFGE
		MACUGJF227A02FGK1W
		MACUGJF227A01CF4OT
		MACUGJF227A01BXI9H
		MACUGJF227A02GCLSW
		MORNFTLABJB02HL802
		MACUGJF227A01ELQP4
		MACUGJF227A02II1S3
		MACUGJF227A01CN8W7
		MACUGJF227A01AX7UB
		MACUGJF227A02GWBEA
		MACUGJF227A02GTM5C
		MACUGJF227A02HRXE7
		MACUGJF227A01DOGAN
		MORNFTLABJB02HNL6M
		MORNFTLABJB02HCMNN
		MORNFTLABJB02I2V0S
	;
END;
BEGIN TREES;
	TRANSLATE
		1	MORNFTLABJB02FMIKY,
		2	MORNFTLABJB02GG6H2,
		3	MORNFTLABJB02HADQM,
		4	MORNFTLABJB02I08HW,
		5	MORNFTLABJB02ITACO,
		6	MORNFTLABJB02GG8Y5,
		7	MORNFTLABJB02F530K,
		8	MORNFTLABJB02FNLWP,
		9	MORNFTLABJB02JND7G,
		10	MORNFTLABJB02II3D3,
		11	MORNFTLABJB02FMXVL,
		12	MORNFTLABJB02GD4DR,
		13	MORNFTLABJB02JHIGX,
		14	MORNFTLABJB02JXW0F,
		15	MORNFTLABJB02FPX99,
		16	MORNFTLABJB02GK768,
		17	MORNFTLABJB02IPF7M,
		18	MORNFTLABJB02FJ7I4,
		19	MORNFTLABJB02IU0U3,
		20	MORNFTLABJB02GJ5MF,
		21	MBALFUXEH4V01AN56A,
		22	MBALFUXEH4V01AFR8F,
		23	MBALFUXEH4V01CRTCJ,
		24	MBALFUXEH4V01C73LS,
		25	MBALFUXEH4V01EI94X,
		26	MBALFUXEH4V01B14NR,
		27	MBALFUXEH4V01BVUON,
		28	MBALFUXEH4V01CRJEU,
		29	MBALFUXEH4V01BLSTI,
		30	MBALFUXEH4V01A7VOY,
		31	MBALFUXEH4V01EUYWW,
		32	MBALFUXEH4V01C1P5H,
		33	MBALFUXEH4V01AI23T,
		34	MBALFUXEH4V01B94MA,
		35	MBALFUXEH4V01BWVO4,
		36	MBALFUXEH4V01BVJRM,
		37	MBALFUXEH4V01ETIB8,
		38	MBALFUXEH4V01BGY3T,
		39	MBALFUXEH4V01A6JN7,
		40	MBALFUXEH4V01C76OL,
		41	MBALFUXEH4V01AMO7H,
		42	MBALFUXEH4V01BJ1E8,
		43	MBALFUXEH4V01EPZEF,
		44	MBALFUXEH4V01DI7RH,
		45	MACUGJF227A01CVRVI,
		46	MORNFTLABJB02HUVGP,
		47	MACUGJF227A02HUFMK,
		48	MBALFUXEH4V01AJCQY,
		49	MBALFUXEH4V01AW9R1,
		50	MBALFUXEH4V01A45Z9,
		51	MTEXFTLABJB01CTX06,
		52	MBALFUXEH4V01EZC00,
		53	MORNFTLABJB02F7MVL,
		54	MORNFTLABJB02G96HK,
		55	MTEXFTLABJB01CI6Z3,
		56	MACUGJF227A02H2YQ0,
		57	MBALFUXEH4V01CAIQ4,
		58	MBALFUXEH4V01DGK7E,
		59	MBALFUXEH4V01A89L6,
		60	MBALFUXEH4V01EBQW2,
		61	MBALFUXEH4V01CIVB9,
		62	MBALFUXEH4V01CEUPB,
		63	MTEXFTLABJB01B8XPK,
		64	MBALFUXEH4V01AY05W,
		65	MORNFTLABJB02G0VLT,
		66	MORNFTLABJB02JAGIU,
		67	MBALFUXEH4V01BW9TG,
		68	MBALFUXEH4V01CL1RY,
		69	MORNFTLABJB02IGCEF,
		70	MORNFTLABJB02GLVJY,
		71	MTEXFTLABJB01BOHN0,
		72	MTEXFTLABJB01AST0M,
		73	MBECF0X5OLU02F5SNU,
		74	MTEXFTLABJB01D0J0P,
		75	MTEXFTLABJB01ESST6,
		76	MTEXFTLABJB01CBAR6,
		77	MTEXFTLABJB01EC7BJ,
		78	MTEXFTLABJB01BM4ZY,
		79	MTEXFTLABJB01BXYAW,
		80	MBECF0X5OLU02I87IK,
		81	MTEXFTLABJB01EH95I,
		82	MTEXFTLABJB01EE5F3,
		83	MTEXFTLABJB01CBLIF,
		84	MTEXFTLABJB01C5Z5H,
		85	MBECF0X5OLU02FZQKG,
		86	MBECF0X5OLU02IUDNX,
		87	MTEXFTLABJB01CXQEE,
		88	MTEXFTLABJB01DSAHL,
		89	MBECF0X5OLU02HCAXY,
		90	MTEXFTLABJB01BIMIX,
		91	MTEXFTLABJB01DBLVN,
		92	MTEXFTLABJB01EG1J7,
		93	EGILFUXEH4V02I06CH,
		94	EGILFUXEH4V02HMK6K,
		95	EGILFUXEH4V02F6S57,
		96	EGILFUXEH4V02I0JKV,
		97	MBECF0X5OLU02HIWKO,
		98	MBECF0X5OLU02JMNT2,
		99	MBECF0X5OLU02GLX84,
		100	MACUGJF227A01EOTC9,
		101	EGILFUXEH4V02F4HS9,
		102	EGILFUXEH4V02JDWSB,
		103	EGILFUXEH4V02I9OV4,
		104	EGILFUXEH4V02H4TM7,
		105	EGILFUXEH4V02FKIVX,
		106	EGILFUXEH4V02HYM1Y,
		107	EGILFUXEH4V02FUNS2,
		108	EGILFUXEH4V02IA3GT,
		109	EGILFUXEH4V02J2AB0,
		110	EGILFUXEH4V02GJM2K,
		111	EGILFUXEH4V02I0NOI,
		112	EGILFUXEH4V02GGZGZ,
		113	EGILFUXEH4V02F4YUL,
		114	EGILFUXEH4V02FO4PP,
		115	EGILFUXEH4V02JOM4M,
		116	EGILFUXEH4V02IO8K2,
		117	EGILFUXEH4V02FZAMG,
		118	EGILFUXEH4V02GDCAL,
		119	MORNFTLABJB02H07Q5,
		120	MORNFTLABJB02G9XF8,
		121	MORNFTLABJB02JR4PJ,
		122	MORNFTLABJB02FII9K,
		123	MORNFTLABJB02F9KB8,
		124	MACUGJF227A01AOBWA,
		125	MORNFTLABJB02G4IPY,
		126	MACUGJF227A01EGLY2,
		127	MACUGJF227A01DOQS5,
		128	MACUGJF227A02HVSY2,
		129	MACUGJF227A02HU06Q,
		130	MBALFUXEH4V01B5J8G,
		131	MACUGJF227A01DJXMM,
		132	MACUGJF227A01EN0G4,
		133	MACUGJF227A01CPKRF,
		134	MORNFTLABJB02I95JO,
		135	MBALFUXEH4V01AXM2G,
		136	MORNFTLABJB02G0RFC,
		137	MORNFTLABJB02JOTKY,
		138	MBALFUXEH4V01DIWHV,
		139	MBALFUXEH4V01AKWF0,
		140	MORNFTLABJB02HPDP2,
		141	MORNFTLABJB02FV7WJ,
		142	MORNFTLABJB02I3ZZB,
		143	MORNFTLABJB02IRR0G,
		144	MACUGJF227A02FVYBL,
		145	MORNFTLABJB02F3MV3,
		146	MORNFTLABJB02I1ECI,
		147	MORNFTLABJB02G8HWG,
		148	MORNFTLABJB02ISVEO,
		149	MACUGJF227A02JHY7Y,
		150	MORNFTLABJB02FQA0T,
		151	MORNFTLABJB02HRE34,
		152	MACUGJF227A01D9JUF,
		153	MACUGJF227A01DV4E1,
		154	MACUGJF227A01EHMRT,
		155	MACUGJF227A02H79C9,
		156	MACUGJF227A01D72XG,
		157	MACUGJF227A01BXX55,
		158	MACUGJF227A02HL3ZQ,
		159	MACUGJF227A01C6JE2,
		160	MACUGJF227A02GNAXX,
		161	MORNFTLABJB02GF8RJ,
		162	MORNFTLABJB02HTFGE,
		163	MACUGJF227A02FGK1W,
		164	MACUGJF227A01CF4OT,
		165	MACUGJF227A01BXI9H,
		166	MACUGJF227A02GCLSW,
		167	MORNFTLABJB02HL802,
		168	MACUGJF227A01ELQP4,
		169	MACUGJF227A02II1S3,
		170	MACUGJF227A01CN8W7,
		171	MACUGJF227A01AX7UB,
		172	MACUGJF227A02GWBEA,
		173	MACUGJF227A02GTM5C,
		174	MACUGJF227A02HRXE7,
		175	MACUGJF227A01DOGAN,
		176	MORNFTLABJB02HNL6M,
		177	MORNFTLABJB02HCMNN,
		178	MORNFTLABJB02I2V0S
	;
	TREE * UNTITLED = [&U] (((1:0.03501,(2:0.01184,3:0.00777)0.306:0.00391)0.734:0.00015,((4:0.02375,(5:0.03115,6:0.00411)0.270:0.00413)0.591:0.00016,(7:0.01559,(8:0.00384,9:0.00795)0.187:0.00381)0.640:0.00016)0.752:0.00016)0.751:0.00014,(10:0.00772,11:0.00014)0.914:0.00843,((12:0.00014,13:0.00014)0.978:0.01564,((((((14:0.00777,(15:0.00014,16:0.00014)0.924:0.0078)0.000:0.00014,17:0.00792)0.302:0.0001…
END;
