# Supplementary material for: Genome-Wide Analysis of Repeat Diversity across the Family Musaceae
Source: PLoS One. 2014 Jun 16;9(6):e98918. doi: 10.1371/journal.pone.0098918 (PMC4059648; doi:10.1371/journal.pone.0098918)
Supplement: File S3 — Sequences of oligonucleotide probes used in Southern blot hybridization. (TXT) [file pone.0098918.s007.txt]

>Musa_CL51km1	#TR cca 133 nt, kmer derived oligo, MBEC specific
AAATATTRACCATTCCCAACTTATTAGGCCTAGGGAAGTTATAAYMTTGG
>Musa_CL30Contig116_1 # MBAL/MACU/MORN specific TR
ATTGTCGTTTAAAGAAGGAAGATCGTTAGGCCAATAAGAAGTTGTCTT
>Musa_CL16Contig141_1 # EGIL specific Chromovirus/Reina
TGAAAGGCAGATTCCTTCATCGTAAAATTCCAGAACTGCATGATGGTC
